# Supplementary material for: Nucleosome-coupled expression differences in closely-related species
Source: BMC Genomics. 2011 Sep 26;12:466. doi: 10.1186/1471-2164-12-466 (PMC3209474; doi:10.1186/1471-2164-12-466)
Supplement: Additional file 1 — nucleosome positions. Nucleosome positions identified by NPS. [file 1471-2164-12-466-S1.TXT]

Contig	start	end	name	-10*log10(pvalue)
c1	201	281	nucleosome1	1.595000e+02
c1	351	431	nucleosome2	3.250000e+03
c2	161	241	nucleosome1	1.595000e+02
c2	321	421	nucleosome2	3.250000e+03
c2	491	581	nucleosome3	2.763000e+03
c3	251	341	nucleosome2	3.433000e+02
c3	441	571	nucleosome3	5.467000e+02
c3	61	161	nucleosome1	3.020000e+02
c5	101	251	nucleosome1	5.197000e+02
c5	461	561	nucleosome2	6.790000e+02
c6	361	461	nucleosome1	6.122000e+02
c7	351	491	nucleosome1	5.327000e+02
c8	221	341	nucleosome1	4.843000e+02
c8	431	571	nucleosome2	6.721000e+02
c11	241	321	nucleosome1	1.229000e+03
c11	411	491	nucleosome2	1.268100e+03
c24	281	371	nucleosome2	1.042100e+03
c24	461	551	nucleosome3	3.250000e+03
c24	91	181	nucleosome1	3.250000e+03
c30	11	151	nucleosome1	1.211800e+03
c30	221	311	nucleosome2	8.953000e+02
c30	381	461	nucleosome3	5.851000e+02
c38	141	221	nucleosome1	3.882000e+02
c38	291	371	nucleosome2	5.178000e+02
c38	461	551	nucleosome3	1.060700e+03
c39	201	291	nucleosome1	3.250000e+03
c39	571	661	nucleosome2	9.316000e+02
c43	191	271	nucleosome1	2.817000e+02
c43	351	451	nucleosome2	5.146000e+02
c43	641	721	nucleosome3	6.022000e+02
c46	581	671	nucleosome1	1.504200e+03
c67	171	271	nucleosome1	4.672000e+02
c75	251	341	nucleosome1	3.250000e+03
c75	421	521	nucleosome2	3.250000e+03
c128	241	341	nucleosome1	9.765000e+02
c128	441	531	nucleosome2	1.134000e+02
c130	101	181	nucleosome1	2.526000e+02
c130	251	331	nucleosome2	3.417000e+02
c130	401	491	nucleosome3	3.736000e+02
c130	591	671	nucleosome4	2.817000e+02
c134	321	401	nucleosome1	9.614000e+02
c134	471	561	nucleosome2	1.327500e+03
c150	691	791	nucleosome1	5.307000e+02
c150	861	981	nucleosome2	4.241000e+02
c156	421	511	nucleosome1	4.673000e+02
c165	101	191	nucleosome1	7.178000e+02
c167	11	121	nucleosome1	3.250000e+03
c173	131	231	nucleosome1	1.030900e+03
c173	321	401	nucleosome2	1.386800e+03
c173	481	561	nucleosome3	1.983300e+03
c173	641	721	nucleosome4	2.175200e+03
c188	211	321	nucleosome1	1.259500e+03
c188	631	731	nucleosome2	4.829000e+02
c190	71	161	nucleosome1	5.320000e+02
c196	111	201	nucleosome1	3.250000e+03
c196	291	411	nucleosome2	3.250000e+03
c196	491	571	nucleosome3	3.250000e+03
c197	171	251	nucleosome1	2.526000e+02
c197	321	401	nucleosome2	3.882000e+02
c197	501	641	nucleosome3	3.311000e+02
c206	271	371	nucleosome1	8.340000e+02
c212	221	301	nucleosome2	1.287800e+03
c212	381	461	nucleosome3	6.367000e+02
c212	51	131	nucleosome1	3.417000e+02
c212	541	631	nucleosome4	1.211900e+03
c213	271	351	nucleosome2	3.882000e+02
c213	71	171	nucleosome1	1.141500e+03
c218	211	321	nucleosome1	3.250000e+03
c227	111	201	nucleosome1	3.250000e+03
c227	361	461	nucleosome2	3.250000e+03
c227	601	681	nucleosome3	2.025700e+03
c228	331	431	nucleosome1	8.165000e+02
c228	531	611	nucleosome2	1.443000e+02
c229	101	211	nucleosome1	3.628000e+02
c229	391	491	nucleosome2	1.160100e+03
c229	581	671	nucleosome3	1.327500e+03
c231	411	501	nucleosome1	5.816000e+02
c231	591	671	nucleosome2	5.345000e+02
c231	751	841	nucleosome3	5.650000e+02
c233	241	321	nucleosome2	4.847000e+02
c233	401	541	nucleosome3	4.879000e+02
c233	81	171	nucleosome1	3.736000e+02
c240	1191	1281	nucleosome5	4.673000e+02
c240	401	501	nucleosome2	8.515000e+02
c240	681	791	nucleosome3	1.021700e+03
c240	81	181	nucleosome1	8.165000e+02
c240	881	961	nucleosome4	8.140000e+02
c241	201	281	nucleosome1	5.345000e+02
c241	351	431	nucleosome2	4.847000e+02
c241	521	621	nucleosome3	1.178800e+03
c241	791	881	nucleosome4	2.308600e+03
c248	141	251	nucleosome1	2.161500e+03
c248	331	411	nucleosome2	7.959000e+02
c248	601	691	nucleosome3	9.682000e+02
c253	181	361	nucleosome1	1.055700e+03
c260	231	311	nucleosome2	1.595000e+02
c260	391	471	nucleosome3	7.779000e+02
c260	51	151	nucleosome1	1.049200e+03
c260	561	641	nucleosome4	4.521000e+02
c260	711	811	nucleosome5	6.288000e+02
c262	121	211	nucleosome1	7.353000e+02
c262	401	501	nucleosome2	1.562600e+03
c262	711	801	nucleosome3	7.005000e+02
c278	231	331	nucleosome1	1.621800e+03
c278	401	491	nucleosome2	1.154800e+03
c278	691	851	nucleosome3	1.849400e+03
c278	921	1011	nucleosome4	1.308100e+03
c281	101	191	nucleosome1	1.079400e+03
c281	271	351	nucleosome2	1.036600e+03
c281	411	511	nucleosome3	1.086000e+03
c281	601	711	nucleosome4	1.334400e+03
c284	1091	1171	nucleosome4	1.194000e+02
c284	231	321	nucleosome1	7.703000e+02
c284	421	511	nucleosome2	8.234000e+02
c284	761	851	nucleosome3	4.199000e+02
c285	1081	1161	nucleosome3	1.595000e+02
c285	1221	1301	nucleosome4	3.250000e+03
c285	361	511	nucleosome1	3.250000e+03
c285	841	931	nucleosome2	3.250000e+03
c290	231	311	nucleosome2	6.194000e+02
c290	401	501	nucleosome3	4.672000e+02
c290	631	721	nucleosome4	2.741100e+03
c290	81	171	nucleosome1	7.527000e+02
c290	941	1031	nucleosome5	7.353000e+02
c291	401	491	nucleosome2	9.316000e+02
c291	71	171	nucleosome1	7.990000e+02
c291	911	991	nucleosome3	3.571000e+02
c292	271	351	nucleosome2	5.345000e+02
c292	431	511	nucleosome3	4.847000e+02
c292	581	661	nucleosome4	2.526000e+02
c292	91	181	nucleosome1	9.316000e+02
c294	261	361	nucleosome2	1.235100e+03
c294	441	531	nucleosome3	8.592000e+02
c294	71	171	nucleosome1	1.197500e+03
c295	111	201	nucleosome1	1.308100e+03
c295	261	371	nucleosome2	1.582900e+03
c295	471	561	nucleosome3	9.866000e+02
c296	131	211	nucleosome1	3.014000e+03
c296	291	371	nucleosome2	2.811600e+03
c296	461	551	nucleosome3	3.139900e+03
c296	641	771	nucleosome4	3.250000e+03
c297	621	731	nucleosome2	7.598000e+02
c297	791	891	nucleosome3	5.957000e+02
c297	81	171	nucleosome1	1.135900e+03
c297	991	1141	nucleosome4	8.812000e+02
c298	101	191	nucleosome1	1.495000e+02
c300	271	371	nucleosome2	1.464900e+03
c300	751	831	nucleosome3	1.595000e+02
c300	81	201	nucleosome1	1.138900e+03
c300	911	1001	nucleosome4	9.866000e+02
c303	41	201	nucleosome1	2.748000e+02
c308	111	201	nucleosome1	9.682000e+02
c308	261	341	nucleosome2	1.595000e+02
c308	421	501	nucleosome3	9.241000e+02
c308	561	641	nucleosome4	1.595000e+02
c308	721	811	nucleosome5	6.833000e+02
c308	891	991	nucleosome6	1.661400e+03
c317	131	221	nucleosome1	9.682000e+02
c317	421	571	nucleosome2	7.512000e+02
c317	841	941	nucleosome3	8.165000e+02
c318	111	201	nucleosome1	6.661000e+02
c318	271	361	nucleosome2	9.866000e+02
c318	451	551	nucleosome3	1.197500e+03
c320	1261	1351	nucleosome1	3.584000e+02
c323	11	121	nucleosome1	5.620000e+02
c323	391	521	nucleosome2	2.272900e+03
c323	611	711	nucleosome3	1.661400e+03
c323	791	901	nucleosome4	1.003800e+03
c324	1031	1111	nucleosome6	9.614000e+02
c324	1201	1281	nucleosome7	4.683000e+02
c324	211	301	nucleosome2	8.953000e+02
c324	381	461	nucleosome3	6.194000e+02
c324	51	141	nucleosome1	1.173800e+03
c324	541	631	nucleosome4	2.394100e+03
c324	871	961	nucleosome5	1.023500e+03
c325	401	551	nucleosome2	8.720000e+01
c325	51	141	nucleosome1	1.879000e+02
c326	151	241	nucleosome1	8.234000e+02
c326	321	461	nucleosome2	1.247500e+03
c326	571	661	nucleosome3	8.592000e+02
c326	731	821	nucleosome4	1.023500e+03
c326	891	971	nucleosome5	1.595000e+02
c331	1001	1101	nucleosome5	1.701200e+03
c331	231	331	nucleosome1	1.330000e+03
c331	411	501	nucleosome2	1.042100e+03
c331	581	661	nucleosome3	1.595000e+02
c331	751	911	nucleosome4	2.019500e+03
c334	111	211	nucleosome1	1.160100e+03
c334	291	381	nucleosome2	1.231000e+03
c334	591	671	nucleosome3	5.178000e+02
c334	781	871	nucleosome4	6.320000e+02
c340	451	541	nucleosome2	2.420000e+02
c340	621	721	nucleosome3	3.902000e+02
c340	71	161	nucleosome1	2.845000e+02
c340	801	891	nucleosome4	4.043000e+02
c341	161	261	nucleosome1	1.464900e+03
c341	621	731	nucleosome2	6.594000e+02
c342	181	271	nucleosome1	1.042100e+03
c342	361	441	nucleosome2	6.715000e+02
c342	511	611	nucleosome3	1.049200e+03
c342	701	791	nucleosome4	1.079400e+03
c343	131	231	nucleosome1	6.288000e+02
c343	501	601	nucleosome2	3.020000e+02
c343	711	791	nucleosome3	4.199000e+02
c344	1191	1291	nucleosome6	1.641600e+03
c344	261	361	nucleosome2	2.025100e+03
c344	511	621	nucleosome3	2.202500e+03
c344	71	171	nucleosome1	1.197500e+03
c344	711	821	nucleosome4	1.185300e+03
c344	951	1051	nucleosome5	1.821600e+03
c346	101	191	nucleosome1	5.484000e+02
c346	251	351	nucleosome2	6.288000e+02
c346	441	521	nucleosome3	3.265000e+02
c346	581	681	nucleosome4	4.207000e+02
c346	741	821	nucleosome5	1.595000e+02
c347	191	301	nucleosome1	3.250000e+03
c347	311	471	nucleosome2	3.250000e+03
c348	261	391	nucleosome1	3.250000e+03
c348	601	691	nucleosome2	3.250000e+03
c348	941	1031	nucleosome3	1.444900e+03
c349	1041	1171	nucleosome6	1.256200e+03
c349	1	151	nucleosome1	1.222400e+03
c349	231	331	nucleosome2	1.741200e+03
c349	391	481	nucleosome3	7.703000e+02
c349	751	831	nucleosome4	1.595000e+02
c349	911	991	nucleosome5	1.036600e+03
c350	1	121	nucleosome1	4.241000e+02
c350	211	311	nucleosome2	8.340000e+02
c350	341	421	nucleosome3	6.367000e+02
c350	531	621	nucleosome4	1.117000e+03
c350	691	791	nucleosome5	9.946000e+02
c351	111	211	nucleosome1	6.959000e+02
c351	1131	1211	nucleosome6	6.022000e+02
c351	371	461	nucleosome2	6.490000e+02
c351	561	641	nucleosome3	1.595000e+02
c351	821	901	nucleosome4	8.140000e+02
c351	971	1051	nucleosome5	9.241000e+02
c353	1121	1201	nucleosome6	1.132100e+03
c353	151	241	nucleosome1	1.604000e+03
c353	321	401	nucleosome2	1.595000e+02
c353	621	711	nucleosome3	1.173800e+03
c353	791	881	nucleosome4	1.745500e+03
c353	961	1041	nucleosome5	1.670300e+03
c355	241	341	nucleosome1	4.987000e+02
c355	451	531	nucleosome2	5.345000e+02
c355	591	711	nucleosome3	1.193200e+03
c358	1091	1171	nucleosome6	8.140000e+02
c358	121	211	nucleosome1	1.504200e+03
c358	1241	1321	nucleosome7	5.851000e+02
c358	1441	1521	nucleosome8	3.265000e+02
c358	291	381	nucleosome2	1.005000e+03
c358	451	541	nucleosome3	1.211900e+03
c358	611	691	nucleosome4	6.890000e+02
c358	851	931	nucleosome5	1.595000e+02
c361	421	501	nucleosome2	1.595000e+02
c361	601	701	nucleosome3	1.761200e+03
c361	91	181	nucleosome1	7.353000e+02
c362	31	131	nucleosome1	2.191000e+02
c362	361	451	nucleosome2	7.879000e+02
c365	1101	1191	nucleosome6	5.650000e+02
c365	181	261	nucleosome2	5.851000e+02
c365	31	111	nucleosome1	3.265000e+02
c365	371	471	nucleosome3	1.562600e+03
c365	541	621	nucleosome4	8.688000e+02
c365	841	971	nucleosome5	1.877100e+03
c367	1131	1211	nucleosome7	4.847000e+02
c367	1281	1361	nucleosome8	7.600000e+02
c367	241	341	nucleosome2	1.030900e+03
c367	421	501	nucleosome3	7.600000e+02
c367	51	161	nucleosome1	1.057700e+03
c367	591	681	nucleosome4	1.211900e+03
c367	761	861	nucleosome5	9.946000e+02
c367	931	1021	nucleosome6	9.498000e+02
c369	1021	1101	nucleosome6	7.959000e+02
c369	1181	1261	nucleosome7	1.595000e+02
c369	1341	1421	nucleosome8	1.036600e+03
c369	231	331	nucleosome2	6.622000e+02
c369	411	571	nucleosome3	7.984000e+02
c369	691	791	nucleosome4	5.468000e+02
c369	71	161	nucleosome1	3.889000e+02
c369	851	941	nucleosome5	7.178000e+02
c370	1071	1161	nucleosome6	5.816000e+02
c370	1261	1351	nucleosome7	2.653600e+03
c370	151	251	nucleosome1	1.523400e+03
c370	1601	1701	nucleosome8	1.160100e+03
c370	1771	1871	nucleosome9	6.454000e+02
c370	331	421	nucleosome2	1.464600e+03
c370	491	571	nucleosome3	6.540000e+02
c370	651	741	nucleosome4	1.504200e+03
c370	841	941	nucleosome5	1.291900e+03
c372	1321	1451	nucleosome6	2.152800e+03
c372	141	231	nucleosome1	5.320000e+02
c372	1631	1771	nucleosome7	1.576100e+03
c372	2151	2231	nucleosome8	5.345000e+02
c372	2321	2411	nucleosome9	5.320000e+02
c372	311	401	nucleosome2	8.592000e+02
c372	521	631	nucleosome3	1.148600e+03
c372	761	851	nucleosome4	5.650000e+02
c372	911	1001	nucleosome5	5.320000e+02
c374	1051	1151	nucleosome6	1.821600e+03
c374	1241	1331	nucleosome7	3.433000e+02
c374	241	331	nucleosome2	5.157000e+02
c374	31	141	nucleosome1	1.075700e+03
c374	571	651	nucleosome3	1.151300e+03
c374	731	811	nucleosome4	1.209500e+03
c374	891	971	nucleosome5	5.178000e+02
c375	1111	1191	nucleosome7	1.017700e+03
c375	1251	1361	nucleosome8	1.448100e+03
c375	221	301	nucleosome2	1.151300e+03
c375	381	471	nucleosome3	1.725100e+03
c375	41	131	nucleosome1	1.684600e+03
c375	561	651	nucleosome4	9.498000e+02
c375	741	821	nucleosome5	5.851000e+02
c375	901	1001	nucleosome6	1.141500e+03
c376	1151	1241	nucleosome6	1.154800e+03
c376	151	241	nucleosome1	2.202400e+03
c376	471	561	nucleosome2	9.682000e+02
c376	641	731	nucleosome3	1.827200e+03
c376	821	901	nucleosome4	9.427000e+02
c376	981	1071	nucleosome5	1.386000e+03
c377	101	201	nucleosome1	8.515000e+02
c377	1331	1421	nucleosome6	2.118000e+03
c377	311	391	nucleosome2	2.479200e+03
c377	481	571	nucleosome3	3.250000e+03
c377	651	731	nucleosome4	2.744600e+03
c377	811	911	nucleosome5	3.250000e+03
c378	251	341	nucleosome2	4.199000e+02
c378	801	881	nucleosome3	1.075000e+02
c378	81	171	nucleosome1	1.134000e+02
c378	961	1051	nucleosome4	2.702000e+02
c379	1111	1191	nucleosome5	5.178000e+02
c379	11	131	nucleosome1	4.093000e+02
c379	1391	1491	nucleosome6	1.049200e+03
c379	1621	1721	nucleosome7	1.406800e+03
c379	1871	1951	nucleosome8	4.847000e+02
c379	2011	2091	nucleosome9	6.367000e+02
c379	201	281	nucleosome2	2.817000e+02
c379	2211	2301	nucleosome10	4.514000e+02
c379	2371	2461	nucleosome11	7.005000e+02
c379	2531	2611	nucleosome12	3.417000e+02
c379	351	441	nucleosome3	5.816000e+02
c379	781	871	nucleosome4	4.199000e+02
c380	101	191	nucleosome1	1.308100e+03
c380	1101	1191	nucleosome7	1.888900e+03
c380	1341	1441	nucleosome8	2.086900e+03
c380	1521	1611	nucleosome9	1.346900e+03
c380	1701	1791	nucleosome10	2.223500e+03
c380	1871	1951	nucleosome11	9.427000e+02
c380	2031	2131	nucleosome12	1.254000e+03
c380	251	331	nucleosome2	1.595000e+02
c380	431	521	nucleosome3	1.464600e+03
c380	601	691	nucleosome4	8.056000e+02
c380	761	851	nucleosome5	1.444900e+03
c380	931	1011	nucleosome6	8.688000e+02
c381	1131	1251	nucleosome6	1.085000e+03
c381	1311	1401	nucleosome7	8.592000e+02
c381	1481	1721	nucleosome8	2.531800e+03
c381	1901	2001	nucleosome9	8.165000e+02
c381	391	471	nucleosome2	1.190000e+03
c381	551	641	nucleosome3	1.308100e+03
c381	71	151	nucleosome1	4.847000e+02
c381	721	811	nucleosome4	9.134000e+02
c381	971	1051	nucleosome5	8.688000e+02
c382	1341	1421	nucleosome7	9.427000e+02
c382	1501	1591	nucleosome8	1.425200e+03
c382	21	121	nucleosome1	6.622000e+02
c382	221	331	nucleosome2	1.739400e+03
c382	441	521	nucleosome3	1.036600e+03
c382	581	661	nucleosome4	6.890000e+02
c382	791	891	nucleosome5	5.630000e+02
c382	991	1091	nucleosome6	8.692000e+02
c383	101	221	nucleosome1	1.377400e+03
c383	401	481	nucleosome2	4.847000e+02
c383	711	821	nucleosome3	8.454000e+02
c384	101	191	nucleosome1	1.117000e+03
c384	1181	1261	nucleosome6	1.595000e+02
c384	1341	1421	nucleosome7	8.688000e+02
c384	1511	1601	nucleosome8	1.060700e+03
c384	421	501	nucleosome2	8.322000e+02
c384	581	661	nucleosome3	5.178000e+02
c384	741	831	nucleosome4	8.056000e+02
c384	921	1011	nucleosome5	7.879000e+02
c385	1131	1221	nucleosome7	4.043000e+02
c385	1311	1401	nucleosome8	4.199000e+02
c385	1481	1581	nucleosome9	5.957000e+02
c385	1751	1831	nucleosome10	6.715000e+02
c385	1901	1991	nucleosome11	4.043000e+02
c385	201	301	nucleosome2	8.692000e+02
c385	391	481	nucleosome3	1.366400e+03
c385	561	741	nucleosome4	1.643900e+03
c385	61	141	nucleosome1	1.595000e+02
c385	801	881	nucleosome5	7.779000e+02
c385	951	1051	nucleosome6	7.643000e+02
c386	1111	1201	nucleosome6	1.173800e+03
c386	1271	1351	nucleosome7	5.345000e+02
c386	1481	1581	nucleosome8	8.340000e+02
c386	1661	1751	nucleosome9	1.684600e+03
c386	1851	1941	nucleosome10	1.425200e+03
c386	201	291	nucleosome2	1.005000e+03
c386	461	551	nucleosome3	1.425200e+03
c386	61	141	nucleosome1	6.367000e+02
c386	791	871	nucleosome4	1.595000e+02
c386	941	1021	nucleosome5	1.036600e+03
c387	1001	1111	nucleosome5	9.682000e+02
c387	1211	1371	nucleosome6	2.426200e+03
c387	1511	1591	nucleosome7	1.595000e+02
c387	1641	1731	nucleosome8	5.320000e+02
c387	261	341	nucleosome2	1.287800e+03
c387	421	511	nucleosome3	8.413000e+02
c387	591	681	nucleosome4	5.650000e+02
c387	81	171	nucleosome1	9.498000e+02
c388	1161	1301	nucleosome5	9.006000e+02
c388	1361	1441	nucleosome6	3.571000e+02
c388	1531	1611	nucleosome7	3.265000e+02
c388	1691	1801	nucleosome8	3.339000e+02
c388	1871	1961	nucleosome9	2.845000e+02
c388	2081	2191	nucleosome10	8.110000e+02
c388	2291	2381	nucleosome11	4.199000e+02
c388	361	451	nucleosome1	1.192800e+03
c388	531	611	nucleosome2	7.600000e+02
c388	701	801	nucleosome3	7.816000e+02
c388	871	951	nucleosome4	5.012000e+02
c389	1321	1421	nucleosome1	3.250000e+03
c389	2561	2641	nucleosome2	1.595000e+02
c390	1151	1231	nucleosome7	1.595000e+02
c390	1331	1431	nucleosome8	1.562600e+03
c390	141	231	nucleosome1	1.930200e+03
c390	1511	1601	nucleosome9	1.930200e+03
c390	311	401	nucleosome2	2.055100e+03
c390	481	571	nucleosome3	8.592000e+02
c390	651	731	nucleosome4	8.871000e+02
c390	811	891	nucleosome5	1.446800e+03
c390	971	1061	nucleosome6	1.644200e+03
c391	1131	1221	nucleosome6	1.664400e+03
c391	1481	1561	nucleosome7	5.682000e+02
c391	1801	1891	nucleosome8	1.079400e+03
c391	1961	2061	nucleosome9	7.129000e+02
c391	2151	2231	nucleosome10	5.345000e+02
c391	2311	2401	nucleosome11	7.178000e+02
c391	231	321	nucleosome2	1.042100e+03
c391	2481	2571	nucleosome12	6.833000e+02
c391	441	601	nucleosome3	1.061900e+03
c391	71	161	nucleosome1	8.592000e+02
c391	731	831	nucleosome4	9.584000e+02
c391	921	1021	nucleosome5	8.340000e+02
c392	101	201	nucleosome1	1.503900e+03
c392	1261	1361	nucleosome5	1.160100e+03
c392	571	651	nucleosome2	8.140000e+02
c392	741	851	nucleosome3	2.388500e+03
c392	981	1161	nucleosome4	7.825000e+02
c393	1001	1081	nucleosome6	5.345000e+02
c393	1161	1241	nucleosome7	4.359000e+02
c393	1351	1461	nucleosome8	1.148600e+03
c393	1571	1691	nucleosome9	1.014000e+03
c393	171	271	nucleosome1	2.878000e+02
c393	1931	2031	nucleosome10	1.543000e+03
c393	2111	2201	nucleosome11	1.023500e+03
c393	2281	2371	nucleosome12	1.079400e+03
c393	2461	2551	nucleosome13	1.231000e+03
c393	341	431	nucleosome2	3.584000e+02
c393	511	591	nucleosome3	4.521000e+02
c393	671	751	nucleosome4	3.571000e+02
c393	831	921	nucleosome5	5.484000e+02
c394	31	141	nucleosome1	3.250000e+03
c394	451	551	nucleosome2	3.250000e+03
c395	1011	1091	nucleosome6	6.194000e+02
c395	1171	1251	nucleosome7	6.540000e+02
c395	1321	1401	nucleosome8	8.871000e+02
c395	1481	1561	nucleosome9	1.595000e+02
c395	1641	1731	nucleosome10	1.909600e+03
c395	1891	1981	nucleosome11	1.868300e+03
c395	2081	2171	nucleosome12	1.231000e+03
c395	221	311	nucleosome2	8.772000e+02
c395	2251	2341	nucleosome13	1.079400e+03
c395	2421	2511	nucleosome14	1.444900e+03
c395	31	141	nucleosome1	1.240800e+03
c395	411	491	nucleosome3	4.847000e+02
c395	661	771	nucleosome4	1.222300e+03
c395	861	941	nucleosome5	6.715000e+02
c396	1071	1171	nucleosome7	1.543000e+03
c396	1551	1641	nucleosome8	2.458600e+03
c396	1711	1791	nucleosome9	1.406700e+03
c396	1871	1951	nucleosome10	6.890000e+02
c396	2021	2101	nucleosome11	4.199000e+02
c396	2181	2281	nucleosome12	7.471000e+02
c396	251	331	nucleosome2	6.022000e+02
c396	421	511	nucleosome3	1.023500e+03
c396	581	661	nucleosome4	9.614000e+02
c396	731	811	nucleosome5	8.871000e+02
c396	91	191	nucleosome1	5.793000e+02
c396	921	1001	nucleosome6	8.688000e+02
c398	1011	1091	nucleosome4	1.595000e+02
c398	1171	1251	nucleosome5	6.022000e+02
c398	1331	1411	nucleosome6	7.421000e+02
c398	1491	1581	nucleosome7	5.650000e+02
c398	1661	1741	nucleosome8	7.421000e+02
c398	1831	1931	nucleosome9	1.681300e+03
c398	2101	2201	nucleosome10	1.681300e+03
c398	2281	2371	nucleosome11	8.592000e+02
c398	2461	2551	nucleosome12	1.192800e+03
c398	561	651	nucleosome2	8.234000e+02
c398	81	181	nucleosome1	9.405000e+02
c398	831	921	nucleosome3	1.269400e+03
c399	661	831	nucleosome1	3.250000e+03
c400	1291	1411	nucleosome5	1.662200e+03
c400	1451	1561	nucleosome6	8.628000e+02
c400	1661	1791	nucleosome7	7.868000e+02
c400	1871	1971	nucleosome8	1.272900e+03
c400	2181	2291	nucleosome9	1.315600e+03
c400	241	341	nucleosome1	1.621800e+03
c400	2481	2641	nucleosome10	1.130000e+03
c400	2781	2861	nucleosome11	1.595000e+02
c400	2931	3051	nucleosome12	1.284700e+03
c400	651	751	nucleosome2	1.621800e+03
c400	821	911	nucleosome3	8.953000e+02
c400	991	1141	nucleosome4	1.418500e+03
c401	1281	1361	nucleosome5	2.633500e+03
c401	1461	1541	nucleosome6	1.595000e+02
c401	1601	1681	nucleosome7	1.507200e+03
c401	1761	1851	nucleosome8	1.664400e+03
c401	1931	2011	nucleosome9	4.199000e+02
c401	2091	2191	nucleosome10	5.146000e+02
c401	2291	2391	nucleosome11	1.841700e+03
c401	251	341	nucleosome2	1.346900e+03
c401	781	871	nucleosome3	9.134000e+02
c401	81	171	nucleosome1	1.346900e+03
c401	961	1051	nucleosome4	1.425200e+03
c402	1051	1171	nucleosome4	1.120900e+03
c402	1281	1391	nucleosome5	1.486400e+03
c402	1611	1691	nucleosome6	5.513000e+02
c402	1931	2021	nucleosome7	7.879000e+02
c402	2241	2321	nucleosome8	7.243000e+02
c402	2391	2481	nucleosome9	1.173800e+03
c402	251	351	nucleosome1	1.349100e+03
c402	431	511	nucleosome2	9.801000e+02
c402	751	831	nucleosome3	1.832000e+02
c404	101	191	nucleosome1	8.234000e+02
c404	1051	1201	nucleosome6	9.310000e+02
c404	1311	1391	nucleosome7	1.595000e+02
c404	1451	1531	nucleosome8	8.322000e+02
c404	1611	1701	nucleosome9	1.484400e+03
c404	1891	1981	nucleosome10	1.583900e+03
c404	2061	2151	nucleosome11	8.413000e+02
c404	2241	2341	nucleosome12	1.122900e+03
c404	2411	2501	nucleosome13	6.151000e+02
c404	371	471	nucleosome2	1.484400e+03
c404	541	631	nucleosome3	8.953000e+02
c404	761	861	nucleosome4	1.160100e+03
c404	861	971	nucleosome5	1.429100e+03
c405	101	211	nucleosome1	1.334400e+03
c405	1101	1191	nucleosome6	1.135900e+03
c405	1271	1371	nucleosome7	1.641600e+03
c405	1521	1611	nucleosome8	5.650000e+02
c405	1671	1761	nucleosome9	8.592000e+02
c405	1931	2021	nucleosome10	1.604000e+03
c405	2101	2191	nucleosome11	1.847700e+03
c405	2261	2341	nucleosome12	1.386800e+03
c405	2421	2501	nucleosome13	5.012000e+02
c405	301	381	nucleosome2	7.779000e+02
c405	451	551	nucleosome3	8.515000e+02
c405	611	701	nucleosome4	5.983000e+02
c405	781	871	nucleosome5	1.192800e+03
c406	1211	1321	nucleosome4	1.938500e+03
c406	131	311	nucleosome1	1.862300e+03
c406	1401	1491	nucleosome5	8.772000e+02
c406	1551	1631	nucleosome6	4.847000e+02
c406	1731	1811	nucleosome7	5.178000e+02
c406	2061	2161	nucleosome8	1.086000e+03
c406	2231	2311	nucleosome9	3.265000e+02
c406	721	831	nucleosome2	1.334400e+03
c406	981	1101	nucleosome3	9.964000e+02
c407	1201	1301	nucleosome4	9.765000e+02
c407	1361	1451	nucleosome5	7.005000e+02
c407	1551	1631	nucleosome6	1.229000e+03
c407	1721	1811	nucleosome7	5.320000e+02
c407	261	351	nucleosome2	1.563900e+03
c407	91	181	nucleosome1	2.545000e+03
c407	961	1081	nucleosome3	1.490200e+03
c408	1421	1501	nucleosome5	9.801000e+02
c408	1601	1681	nucleosome6	1.426700e+03
c408	1761	1851	nucleosome7	2.437000e+03
c408	2051	2141	nucleosome8	8.772000e+02
c408	2251	2331	nucleosome9	1.017700e+03
c408	2411	2491	nucleosome10	7.243000e+02
c408	2591	2691	nucleosome11	8.869000e+02
c408	2801	2951	nucleosome12	9.310000e+02
c408	311	401	nucleosome2	1.060700e+03
c408	481	601	nucleosome3	1.414800e+03
c408	71	221	nucleosome1	1.436500e+03
c408	961	1051	nucleosome4	8.234000e+02
c409	1071	1151	nucleosome5	6.715000e+02
c409	1231	1311	nucleosome6	8.322000e+02
c409	1401	1491	nucleosome7	1.444900e+03
c409	1621	1711	nucleosome8	1.117000e+03
c409	171	271	nucleosome1	1.602000e+03
c409	1791	1881	nucleosome9	9.866000e+02
c409	1941	2021	nucleosome10	5.178000e+02
c409	591	671	nucleosome2	8.140000e+02
c409	751	831	nucleosome3	9.241000e+02
c409	901	991	nucleosome4	1.231000e+03
c410	1001	1081	nucleosome6	7.959000e+02
c410	1151	1251	nucleosome7	1.254000e+03
c410	1351	1441	nucleosome8	1.749000e+02
c410	1531	1611	nucleosome9	1.595000e+02
c410	1701	1781	nucleosome10	1.595000e+02
c410	1871	1961	nucleosome11	6.151000e+02
c410	2181	2261	nucleosome12	5.682000e+02
c410	2321	2421	nucleosome13	8.515000e+02
c410	241	341	nucleosome2	1.445500e+03
c410	491	591	nucleosome3	8.515000e+02
c410	661	751	nucleosome4	9.316000e+02
c410	81	171	nucleosome1	9.682000e+02
c410	831	921	nucleosome5	8.592000e+02
c411	1161	1251	nucleosome5	1.366400e+03
c411	1331	1421	nucleosome6	1.005000e+03
c411	1481	1561	nucleosome7	7.243000e+02
c411	151	251	nucleosome1	3.250000e+03
c411	1651	1741	nucleosome8	1.269400e+03
c411	391	471	nucleosome2	2.878800e+03
c411	561	711	nucleosome3	3.250000e+03
c411	871	961	nucleosome4	3.250000e+03
c412	111	211	nucleosome1	8.340000e+02
c412	1161	1241	nucleosome7	5.345000e+02
c412	1321	1411	nucleosome8	2.829000e+03
c412	261	351	nucleosome2	1.250200e+03
c412	441	561	nucleosome3	1.284700e+03
c412	641	731	nucleosome4	9.866000e+02
c412	831	911	nucleosome5	6.540000e+02
c412	971	1051	nucleosome6	4.683000e+02
c413	1191	1281	nucleosome6	5.157000e+02
c413	121	201	nucleosome1	3.265000e+02
c413	1441	1581	nucleosome7	1.283300e+03
c413	2031	2121	nucleosome8	1.879000e+02
c413	2341	2421	nucleosome9	6.194000e+02
c413	2521	2621	nucleosome10	1.862000e+03
c413	2691	2781	nucleosome11	9.682000e+02
c413	281	361	nucleosome2	5.513000e+02
c413	2871	2961	nucleosome12	1.308100e+03
c413	3051	3131	nucleosome13	1.595000e+02
c413	3211	3301	nucleosome14	1.346900e+03
c413	3531	3621	nucleosome15	1.135900e+03
c413	3701	3791	nucleosome16	1.786300e+03
c413	3951	4041	nucleosome17	2.160100e+03
c413	441	531	nucleosome3	1.327500e+03
c413	751	831	nucleosome4	4.521000e+02
c413	911	1001	nucleosome5	5.320000e+02
c414	1241	1331	nucleosome4	1.425200e+03
c414	131	231	nucleosome1	7.643000e+02
c414	1561	1651	nucleosome5	1.327500e+03
c414	1881	1961	nucleosome6	8.871000e+02
c414	2041	2121	nucleosome7	9.241000e+02
c414	2201	2291	nucleosome8	1.308100e+03
c414	2551	2641	nucleosome9	2.741100e+03
c414	271	351	nucleosome2	6.890000e+02
c414	431	551	nucleosome3	1.229600e+03
c415	1151	1251	nucleosome2	3.250000e+03
c415	1471	1651	nucleosome3	3.250000e+03
c415	1731	1811	nucleosome4	3.250000e+03
c415	1961	2051	nucleosome5	3.250000e+03
c415	2241	2341	nucleosome6	2.253100e+03
c415	2441	2531	nucleosome7	3.250000e+03
c415	2611	2721	nucleosome8	1.021700e+03
c415	2821	2911	nucleosome9	1.135900e+03
c415	2991	3081	nucleosome10	1.192800e+03
c415	3151	3231	nucleosome11	6.540000e+02
c415	3461	3541	nucleosome12	1.595000e+02
c415	3641	3761	nucleosome13	1.876800e+03
c415	3831	3931	nucleosome14	1.349100e+03
c415	4131	4221	nucleosome15	1.135900e+03
c415	4281	4371	nucleosome16	9.498000e+02
c415	511	601	nucleosome1	3.250000e+03
c416	1371	1451	nucleosome5	8.140000e+02
c416	1531	1611	nucleosome6	3.417000e+02
c416	1761	1861	nucleosome7	9.225000e+02
c416	1951	2041	nucleosome8	5.650000e+02
c416	2141	2241	nucleosome9	8.515000e+02
c416	2401	2501	nucleosome10	8.165000e+02
c416	271	361	nucleosome1	7.005000e+02
c416	2731	2811	nucleosome11	1.595000e+02
c416	3041	3131	nucleosome12	9.498000e+02
c416	411	561	nucleosome2	1.825500e+03
c416	671	771	nucleosome3	1.197500e+03
c416	961	1051	nucleosome4	3.433000e+02
c417	1201	1291	nucleosome6	1.060700e+03
c417	1371	1461	nucleosome7	1.444900e+03
c417	1541	1631	nucleosome8	1.644200e+03
c417	1711	1791	nucleosome9	1.112900e+03
c417	191	281	nucleosome1	1.060700e+03
c417	361	461	nucleosome2	1.178800e+03
c417	551	641	nucleosome3	9.316000e+02
c417	741	831	nucleosome4	9.498000e+02
c417	931	1031	nucleosome5	8.165000e+02
c418	1101	1191	nucleosome6	5.484000e+02
c418	1	241	nucleosome1	2.238900e+03
c418	1391	1521	nucleosome7	9.044000e+02
c418	1621	1811	nucleosome8	1.442000e+03
c418	2041	2121	nucleosome9	1.595000e+02
c418	311	431	nucleosome2	9.964000e+02
c418	521	601	nucleosome3	5.513000e+02
c418	681	771	nucleosome4	7.178000e+02
c418	851	941	nucleosome5	6.833000e+02
c419	1071	1151	nucleosome5	6.890000e+02
c419	1371	1451	nucleosome6	1.595000e+02
c419	1541	1621	nucleosome7	7.959000e+02
c419	1711	1811	nucleosome8	9.765000e+02
c419	2021	2111	nucleosome9	1.042100e+03
c419	2201	2301	nucleosome10	1.197500e+03
c419	2521	2621	nucleosome11	1.368300e+03
c419	2701	2791	nucleosome12	1.425200e+03
c419	2851	2931	nucleosome13	1.170700e+03
c419	3021	3141	nucleosome14	1.700900e+03
c419	511	601	nucleosome2	1.366400e+03
c419	671	781	nucleosome3	1.075700e+03
c419	81	211	nucleosome1	3.250000e+03
c419	891	991	nucleosome4	1.330000e+03
c420	1001	1091	nucleosome6	1.786300e+03
c420	1181	1261	nucleosome7	1.190000e+03
c420	1341	1431	nucleosome8	1.444900e+03
c420	1501	1581	nucleosome9	9.427000e+02
c420	1661	1751	nucleosome10	1.192800e+03
c420	1831	1931	nucleosome11	9.584000e+02
c420	2011	2091	nucleosome12	7.243000e+02
c420	2171	2251	nucleosome13	8.140000e+02
c420	2341	2481	nucleosome14	1.613400e+03
c420	251	341	nucleosome2	1.231000e+03
c420	2691	2791	nucleosome15	1.761200e+03
c420	2881	2971	nucleosome16	1.444900e+03
c420	3051	3141	nucleosome17	1.444900e+03
c420	3271	3361	nucleosome18	1.725100e+03
c420	3441	3521	nucleosome19	1.170700e+03
c420	3601	3681	nucleosome20	9.427000e+02
c420	3751	3831	nucleosome21	6.367000e+02
c420	3901	3991	nucleosome22	1.288700e+03
c420	4071	4161	nucleosome23	1.269400e+03
c420	421	511	nucleosome3	1.504200e+03
c420	4531	4641	nucleosome24	4.833000e+02
c420	591	671	nucleosome4	1.527400e+03
c420	751	841	nucleosome5	1.604000e+03
c420	81	171	nucleosome1	8.234000e+02
c421	1191	1281	nucleosome6	1.504200e+03
c421	1371	1461	nucleosome7	7.178000e+02
c421	151	261	nucleosome1	1.798700e+03
c421	1561	1671	nucleosome8	8.977000e+02
c421	1871	1951	nucleosome9	7.600000e+02
c421	2031	2131	nucleosome10	1.141500e+03
c421	351	461	nucleosome2	1.259500e+03
c421	551	641	nucleosome3	8.953000e+02
c421	731	811	nucleosome4	1.112900e+03
c421	911	1011	nucleosome5	1.821600e+03
c422	1041	1121	nucleosome5	1.287800e+03
c422	1221	1321	nucleosome6	2.485000e+03
c422	1401	1481	nucleosome7	1.794500e+03
c422	1541	1621	nucleosome8	2.004500e+03
c422	1711	1881	nucleosome9	3.250000e+03
c422	1951	2131	nucleosome10	3.250000e+03
c422	351	451	nucleosome1	2.463700e+03
c422	531	621	nucleosome2	2.055100e+03
c422	711	791	nucleosome3	1.794500e+03
c422	871	971	nucleosome4	2.655900e+03
c423	1161	1251	nucleosome7	1.624100e+03
c423	131	221	nucleosome1	1.154800e+03
c423	1381	1491	nucleosome8	2.347000e+03
c423	1651	1741	nucleosome9	2.523300e+03
c423	1831	1911	nucleosome10	2.153800e+03
c423	1991	2081	nucleosome11	1.484400e+03
c423	2161	2241	nucleosome12	6.715000e+02
c423	2311	2401	nucleosome13	1.405600e+03
c423	2481	2591	nucleosome14	1.148600e+03
c423	301	391	nucleosome2	1.005000e+03
c423	481	561	nucleosome3	1.287800e+03
c423	641	741	nucleosome4	2.066300e+03
c423	831	911	nucleosome5	1.248500e+03
c423	991	1071	nucleosome6	1.588400e+03
c424	1041	1131	nucleosome6	1.308100e+03
c424	1211	1301	nucleosome7	1.405600e+03
c424	1401	1501	nucleosome8	6.454000e+02
c424	1571	1651	nucleosome9	7.779000e+02
c424	161	261	nucleosome1	5.793000e+02
c424	1721	1801	nucleosome10	5.513000e+02
c424	1881	1961	nucleosome11	4.847000e+02
c424	2041	2131	nucleosome12	8.056000e+02
c424	2291	2391	nucleosome13	1.602000e+03
c424	2491	2581	nucleosome14	8.413000e+02
c424	2651	2731	nucleosome15	1.595000e+02
c424	2941	3041	nucleosome16	1.681300e+03
c424	331	411	nucleosome2	6.194000e+02
c424	471	551	nucleosome3	4.521000e+02
c424	641	721	nucleosome4	1.327200e+03
c424	811	891	nucleosome5	1.036600e+03
c425	1051	1141	nucleosome5	1.664400e+03
c425	1231	1351	nucleosome6	1.490200e+03
c425	1451	1541	nucleosome7	8.953000e+02
c425	1621	1721	nucleosome8	1.141500e+03
c425	1801	1891	nucleosome9	1.231000e+03
c425	1961	2051	nucleosome10	9.134000e+02
c425	2131	2241	nucleosome11	5.780000e+02
c425	2311	2401	nucleosome12	6.151000e+02
c425	2611	2701	nucleosome13	1.386000e+03
c425	2771	2861	nucleosome14	1.308100e+03
c425	2971	3061	nucleosome15	7.879000e+02
c425	3151	3241	nucleosome16	1.211900e+03
c425	3631	3721	nucleosome17	1.211900e+03
c425	371	531	nucleosome2	3.250000e+03
c425	3931	4011	nucleosome18	7.600000e+02
c425	4081	4161	nucleosome19	5.012000e+02
c425	41	181	nucleosome1	1.483400e+03
c425	4251	4341	nucleosome20	6.490000e+02
c425	4421	4511	nucleosome21	6.833000e+02
c425	701	791	nucleosome3	6.661000e+02
c425	901	1001	nucleosome4	1.141500e+03
c426	1011	1091	nucleosome3	1.595000e+02
c426	1181	1271	nucleosome4	9.498000e+02
c426	1381	1511	nucleosome5	1.347300e+03
c426	1611	1691	nucleosome6	7.959000e+02
c426	1781	1881	nucleosome7	8.340000e+02
c426	1951	2031	nucleosome8	9.614000e+02
c426	2111	2211	nucleosome9	1.387500e+03
c426	2411	2521	nucleosome10	1.112100e+03
c426	2711	2791	nucleosome11	7.421000e+02
c426	2861	2941	nucleosome12	9.801000e+02
c426	3041	3121	nucleosome13	6.540000e+02
c426	3191	3281	nucleosome14	8.056000e+02
c426	3351	3441	nucleosome15	7.879000e+02
c426	3521	3611	nucleosome16	1.117000e+03
c426	3831	3911	nucleosome17	1.132100e+03
c426	3991	4081	nucleosome18	1.327500e+03
c426	4181	4261	nucleosome19	1.595000e+02
c426	4371	4461	nucleosome20	2.415600e+03
c426	4671	4771	nucleosome21	9.225000e+02
c426	661	761	nucleosome1	1.741200e+03
c426	851	931	nucleosome2	1.527400e+03
c428	1151	1311	nucleosome5	1.303600e+03
c428	1401	1481	nucleosome6	9.801000e+02
c428	1551	1651	nucleosome7	2.149000e+03
c428	1731	1821	nucleosome8	1.023500e+03
c428	1911	2001	nucleosome9	8.056000e+02
c428	2071	2151	nucleosome10	7.243000e+02
c428	2231	2321	nucleosome11	2.202400e+03
c428	2561	2651	nucleosome12	1.868300e+03
c428	2851	2931	nucleosome13	7.243000e+02
c428	2991	3081	nucleosome14	9.316000e+02
c428	3171	3251	nucleosome15	6.367000e+02
c428	3341	3431	nucleosome16	1.060700e+03
c428	41	161	nucleosome1	1.156900e+03
c428	441	541	nucleosome2	9.225000e+02
c428	621	731	nucleosome3	1.203800e+03
c428	811	891	nucleosome4	8.688000e+02
c429	1091	1171	nucleosome4	1.595000e+02
c429	131	231	nucleosome1	1.310000e+02
c429	1381	1491	nucleosome5	4.525000e+02
c429	1711	1801	nucleosome6	3.433000e+02
c429	1881	1961	nucleosome7	3.882000e+02
c429	2091	2251	nucleosome8	3.135000e+02
c429	2571	2671	nucleosome9	4.672000e+02
c429	2731	2811	nucleosome10	1.832000e+02
c429	2891	2971	nucleosome11	6.320000e+01
c429	641	721	nucleosome2	1.595000e+02
c429	931	1011	nucleosome3	2.383000e+02
c430	1001	1081	nucleosome6	1.595000e+02
c430	1161	1271	nucleosome7	1.778900e+03
c430	121	211	nucleosome1	1.484400e+03
c430	1361	1461	nucleosome8	1.330000e+03
c430	1681	1781	nucleosome9	1.387500e+03
c430	1861	1941	nucleosome10	6.890000e+02
c430	2021	2101	nucleosome11	1.017700e+03
c430	2181	2271	nucleosome12	1.827200e+03
c430	2471	2551	nucleosome13	1.595000e+02
c430	2631	2711	nucleosome14	6.890000e+02
c430	291	381	nucleosome2	2.181200e+03
c430	471	551	nucleosome3	1.347000e+03
c430	661	741	nucleosome4	6.540000e+02
c430	831	921	nucleosome5	1.211900e+03
c432	1141	1221	nucleosome6	1.229000e+03
c432	131	231	nucleosome1	1.235100e+03
c432	1441	1531	nucleosome7	9.682000e+02
c432	1611	1691	nucleosome8	6.715000e+02
c432	1851	1941	nucleosome9	3.584000e+02
c432	331	431	nucleosome2	5.630000e+02
c432	631	721	nucleosome3	1.042100e+03
c432	801	881	nucleosome4	4.683000e+02
c432	961	1051	nucleosome5	9.498000e+02
c433	1181	1281	nucleosome3	1.963700e+03
c433	1501	1591	nucleosome4	1.464600e+03
c433	1661	1761	nucleosome5	1.781300e+03
c433	1851	1961	nucleosome6	1.296800e+03
c433	441	521	nucleosome1	1.446800e+03
c433	831	951	nucleosome2	2.503500e+03
c434	1	141	nucleosome1	2.940900e+03
c434	1231	1321	nucleosome5	3.250000e+03
c434	1581	1671	nucleosome6	1.098200e+03
c434	1761	1841	nucleosome7	7.421000e+02
c434	1911	2001	nucleosome8	9.682000e+02
c434	2091	2171	nucleosome9	1.386800e+03
c434	2241	2321	nucleosome10	8.871000e+02
c434	2451	2531	nucleosome11	1.406700e+03
c434	2591	2711	nucleosome12	1.700900e+03
c434	2771	2851	nucleosome13	9.056000e+02
c434	511	621	nucleosome2	3.250000e+03
c434	741	831	nucleosome3	3.250000e+03
c434	921	1141	nucleosome4	3.250000e+03
c435	1	101	nucleosome1	5.468000e+02
c435	1121	1211	nucleosome7	8.772000e+02
c435	1301	1391	nucleosome8	1.023500e+03
c435	1481	1571	nucleosome9	1.604000e+03
c435	161	251	nucleosome2	7.703000e+02
c435	1751	1831	nucleosome10	1.595000e+02
c435	1911	2001	nucleosome11	1.930200e+03
c435	2081	2161	nucleosome12	1.595000e+02
c435	2231	2311	nucleosome13	7.779000e+02
c435	2401	2481	nucleosome14	1.209500e+03
c435	2551	2631	nucleosome15	8.871000e+02
c435	2751	2851	nucleosome16	1.141500e+03
c435	3061	3141	nucleosome17	5.345000e+02
c435	3201	3281	nucleosome18	4.199000e+02
c435	3521	3601	nucleosome19	8.871000e+02
c435	3671	3751	nucleosome20	8.871000e+02
c435	3981	4101	nucleosome21	2.462200e+03
c435	4341	4431	nucleosome22	1.079400e+03
c435	4511	4611	nucleosome23	1.160100e+03
c435	461	551	nucleosome3	1.806700e+03
c435	4721	4891	nucleosome24	2.080600e+03
c435	5001	5101	nucleosome25	1.235100e+03
c435	631	711	nucleosome4	1.595000e+02
c435	781	861	nucleosome5	1.595000e+02
c435	951	1031	nucleosome6	1.406700e+03
c436	1051	1141	nucleosome4	1.405600e+03
c436	1221	1311	nucleosome5	1.005000e+03
c436	1401	1491	nucleosome6	1.117000e+03
c436	1571	1661	nucleosome7	1.060700e+03
c436	1741	1831	nucleosome8	9.316000e+02
c436	1891	1981	nucleosome9	7.353000e+02
c436	2061	2151	nucleosome10	1.173800e+03
c436	2231	2321	nucleosome11	1.484400e+03
c436	2551	2641	nucleosome12	1.888900e+03
c436	2721	2801	nucleosome13	1.595000e+02
c436	2891	2971	nucleosome14	2.111000e+03
c436	3041	3131	nucleosome15	1.704800e+03
c436	3261	3341	nucleosome16	7.600000e+02
c436	3401	3481	nucleosome17	1.595000e+02
c436	3581	3661	nucleosome18	7.421000e+02
c436	3751	3831	nucleosome19	1.151300e+03
c436	3921	4011	nucleosome20	1.644200e+03
c436	4121	4241	nucleosome21	8.067000e+02
c436	4361	4471	nucleosome22	1.278100e+03
c436	4541	4641	nucleosome23	1.254000e+03
c436	541	641	nucleosome1	1.012700e+03
c436	731	811	nucleosome2	5.851000e+02
c436	881	971	nucleosome3	1.098200e+03
c437	1071	1151	nucleosome7	1.595000e+02
c437	1	161	nucleosome1	2.876000e+02
c437	1271	1401	nucleosome8	1.148400e+03
c437	1481	1611	nucleosome9	1.130600e+03
c437	1841	1921	nucleosome10	8.871000e+02
c437	2001	2081	nucleosome11	8.871000e+02
c437	2171	2261	nucleosome12	2.034200e+03
c437	2431	2521	nucleosome13	2.675400e+03
c437	251	341	nucleosome2	1.868300e+03
c437	2601	2691	nucleosome14	1.269400e+03
c437	2771	2851	nucleosome15	1.595000e+02
c437	2941	3031	nucleosome16	1.288700e+03
c437	3111	3201	nucleosome17	1.231000e+03
c437	421	501	nucleosome3	9.427000e+02
c437	591	681	nucleosome4	1.135900e+03
c437	771	851	nucleosome5	7.600000e+02
c437	931	1011	nucleosome6	7.600000e+02
c438	11	151	nucleosome1	9.853000e+02
c438	1191	1281	nucleosome7	1.425200e+03
c438	1371	1461	nucleosome8	1.366400e+03
c438	1551	1641	nucleosome9	1.135900e+03
c438	1711	1801	nucleosome10	1.250200e+03
c438	1901	1991	nucleosome11	1.308100e+03
c438	2061	2141	nucleosome12	1.595000e+02
c438	2211	2301	nucleosome13	1.504200e+03
c438	221	301	nucleosome2	1.595000e+02
c438	2411	2511	nucleosome14	1.387500e+03
c438	2601	2691	nucleosome15	4.199000e+02
c438	2801	2881	nucleosome16	5.851000e+02
c438	3101	3181	nucleosome17	6.022000e+02
c438	3251	3341	nucleosome18	6.320000e+02
c438	3551	3641	nucleosome19	6.151000e+02
c438	371	451	nucleosome3	1.268100e+03
c438	3731	3811	nucleosome20	2.526000e+02
c438	3881	3971	nucleosome21	3.584000e+02
c438	4051	4131	nucleosome22	5.513000e+02
c438	4291	4371	nucleosome23	1.595000e+02
c438	4591	4681	nucleosome24	1.888900e+03
c438	4791	4881	nucleosome25	1.173800e+03
c438	4971	5061	nucleosome26	8.413000e+02
c438	5141	5221	nucleosome27	9.614000e+02
c438	541	621	nucleosome4	1.426700e+03
c438	5451	5551	nucleosome28	4.054000e+02
c438	711	801	nucleosome5	1.583900e+03
c438	881	981	nucleosome6	2.190500e+03
c439	1091	1191	nucleosome4	1.922900e+03
c439	1271	1361	nucleosome5	1.211900e+03
c439	1601	1771	nucleosome6	2.137600e+03
c439	1881	2001	nucleosome7	1.229600e+03
c439	2061	2141	nucleosome8	1.036600e+03
c439	2231	2341	nucleosome9	1.448100e+03
c439	2441	2561	nucleosome10	1.358800e+03
c439	2731	2821	nucleosome11	9.682000e+02
c439	2881	2971	nucleosome12	1.173800e+03
c439	3251	3351	nucleosome13	1.621800e+03
c439	3431	3511	nucleosome14	1.248500e+03
c439	3591	3681	nucleosome15	1.624100e+03
c439	4001	4111	nucleosome16	1.075700e+03
c439	4201	4361	nucleosome17	1.286000e+03
c439	451	591	nucleosome2	1.956200e+03
c439	71	161	nucleosome1	7.527000e+02
c439	941	1021	nucleosome3	7.959000e+02
c440	1151	1241	nucleosome6	1.269400e+03
c440	1331	1411	nucleosome7	1.307500e+03
c440	1501	1591	nucleosome8	2.610100e+03
c440	1671	1771	nucleosome9	1.387500e+03
c440	1841	1921	nucleosome10	1.595000e+02
c440	251	361	nucleosome2	1.602300e+03
c440	451	561	nucleosome3	1.278100e+03
c440	61	161	nucleosome1	5.468000e+02
c440	751	841	nucleosome4	1.366400e+03
c440	921	1011	nucleosome5	1.135900e+03
c441	1031	1111	nucleosome6	3.082000e+03
c441	1191	1281	nucleosome7	1.023500e+03
c441	1381	1471	nucleosome8	2.034200e+03
c441	1541	1651	nucleosome9	1.093900e+03
c441	1791	1871	nucleosome10	6.194000e+02
c441	1961	2041	nucleosome11	9.427000e+02
c441	2121	2211	nucleosome12	1.269400e+03
c441	2301	2381	nucleosome13	1.649800e+03
c441	2601	2711	nucleosome14	1.372100e+03
c441	2821	2971	nucleosome15	1.527600e+03
c441	3041	3121	nucleosome16	7.959000e+02
c441	3201	3281	nucleosome17	1.595000e+02
c441	331	421	nucleosome2	3.050600e+03
c441	3361	3451	nucleosome18	8.234000e+02
c441	3541	3631	nucleosome19	7.178000e+02
c441	3821	3921	nucleosome20	1.984100e+03
c441	4201	4321	nucleosome21	2.176200e+03
c441	4421	4531	nucleosome22	1.938500e+03
c441	511	601	nucleosome3	2.244700e+03
c441	681	771	nucleosome4	2.458600e+03
c441	811	911	nucleosome5	1.943300e+03
c441	91	241	nucleosome1	3.250000e+03
c442	1101	1201	nucleosome4	6.959000e+02
c442	1351	1441	nucleosome5	1.745500e+03
c442	141	291	nucleosome1	1.346500e+03
c442	1571	1681	nucleosome6	1.112100e+03
c442	1821	1921	nucleosome7	1.086000e+03
c442	1981	2071	nucleosome8	7.703000e+02
c442	2161	2281	nucleosome9	1.642900e+03
c442	2381	2511	nucleosome10	1.799500e+03
c442	2581	2671	nucleosome11	6.661000e+02
c442	601	701	nucleosome2	1.235100e+03
c442	811	911	nucleosome3	1.291900e+03
c443	1111	1201	nucleosome5	8.592000e+02
c443	1291	1371	nucleosome6	7.243000e+02
c443	1441	1531	nucleosome7	8.234000e+02
c443	1611	1701	nucleosome8	9.316000e+02
c443	1771	1861	nucleosome9	9.682000e+02
c443	1891	1981	nucleosome10	6.490000e+02
c443	2081	2161	nucleosome11	5.851000e+02
c443	221	301	nucleosome1	7.600000e+02
c443	2231	2311	nucleosome12	5.682000e+02
c443	2391	2471	nucleosome13	8.871000e+02
c443	2721	2831	nucleosome14	1.259500e+03
c443	2961	3051	nucleosome15	2.266000e+03
c443	3241	3391	nucleosome16	5.949000e+02
c443	3471	3561	nucleosome17	6.151000e+02
c443	3641	3721	nucleosome18	1.595000e+02
c443	3811	3891	nucleosome19	1.307500e+03
c443	3971	4061	nucleosome20	2.763000e+03
c443	4231	4321	nucleosome21	1.504200e+03
c443	511	591	nucleosome2	8.322000e+02
c443	661	741	nucleosome3	6.194000e+02
c443	851	941	nucleosome4	6.833000e+02
c444	1011	1101	nucleosome7	8.056000e+02
c444	1191	1291	nucleosome8	6.959000e+02
c444	1431	1531	nucleosome9	1.464900e+03
c444	1641	1731	nucleosome10	9.866000e+02
c444	191	281	nucleosome2	1.042100e+03
c444	1961	2051	nucleosome11	8.413000e+02
c444	21	131	nucleosome1	1.003800e+03
c444	2141	2231	nucleosome12	8.413000e+02
c444	2321	2411	nucleosome13	1.888900e+03
c444	351	431	nucleosome3	6.194000e+02
c444	531	611	nucleosome4	5.851000e+02
c444	681	771	nucleosome5	1.173800e+03
c444	851	931	nucleosome6	7.421000e+02
c445	1131	1211	nucleosome5	7.421000e+02
c445	1291	1411	nucleosome6	1.681500e+03
c445	1751	1851	nucleosome7	6.288000e+02
c445	1941	2031	nucleosome8	1.060700e+03
c445	2221	2311	nucleosome9	7.353000e+02
c445	231	311	nucleosome1	1.595000e+02
c445	2391	2471	nucleosome10	5.012000e+02
c445	2701	2791	nucleosome11	1.192800e+03
c445	2871	2951	nucleosome12	2.817000e+02
c445	3051	3131	nucleosome13	1.595000e+02
c445	3341	3421	nucleosome14	1.595000e+02
c445	3511	3591	nucleosome15	9.241000e+02
c445	3681	3761	nucleosome16	1.595000e+02
c445	371	461	nucleosome2	9.134000e+02
c445	3841	3921	nucleosome17	1.347000e+03
c445	4011	4111	nucleosome18	2.570200e+03
c445	4311	4401	nucleosome19	1.604000e+03
c445	4521	4621	nucleosome20	1.012700e+03
c445	4861	4941	nucleosome21	9.056000e+02
c445	4991	5081	nucleosome22	1.135900e+03
c445	5181	5261	nucleosome23	5.513000e+02
c445	5481	5571	nucleosome24	7.005000e+02
c445	561	641	nucleosome3	8.871000e+02
c445	5791	5881	nucleosome25	8.772000e+02
c445	5991	6081	nucleosome26	7.005000e+02
c445	6311	6401	nucleosome27	9.682000e+02
c445	6471	6571	nucleosome28	7.643000e+02
c445	6671	6761	nucleosome29	1.624100e+03
c445	7001	7091	nucleosome30	1.154800e+03
c445	7361	7451	nucleosome31	1.346900e+03
c445	7521	7601	nucleosome32	7.959000e+02
c445	871	961	nucleosome4	7.178000e+02
c446	1	121	nucleosome1	8.577000e+02
c446	1191	1271	nucleosome6	6.890000e+02
c446	1341	1431	nucleosome7	1.583900e+03
c446	1511	1591	nucleosome8	1.595000e+02
c446	1931	2011	nucleosome9	4.521000e+02
c446	2091	2211	nucleosome10	1.120900e+03
c446	2441	2531	nucleosome11	1.060700e+03
c446	251	391	nucleosome2	1.036800e+03
c446	2681	2781	nucleosome12	6.288000e+02
c446	3031	3111	nucleosome13	2.526000e+02
c446	3181	3261	nucleosome14	4.847000e+02
c446	3331	3411	nucleosome15	4.359000e+02
c446	3511	3601	nucleosome16	1.444900e+03
c446	3821	3911	nucleosome17	6.490000e+02
c446	4241	4321	nucleosome18	4.359000e+02
c446	4431	4521	nucleosome19	1.909600e+03
c446	4731	4821	nucleosome20	9.866000e+02
c446	481	571	nucleosome3	8.953000e+02
c446	4911	5001	nucleosome21	1.135900e+03
c446	5251	5331	nucleosome22	7.243000e+02
c446	5391	5471	nucleosome23	7.600000e+02
c446	5551	5641	nucleosome24	5.157000e+02
c446	5861	5941	nucleosome25	7.243000e+02
c446	6031	6121	nucleosome26	6.833000e+02
c446	811	931	nucleosome4	1.014000e+03
c446	961	1061	nucleosome5	7.300000e+02
c447	1071	1161	nucleosome5	2.055100e+03
c447	1331	1411	nucleosome6	1.595000e+02
c447	1501	1581	nucleosome7	2.261400e+03
c447	1671	1751	nucleosome8	9.427000e+02
c447	1841	1931	nucleosome9	9.682000e+02
c447	2011	2101	nucleosome10	1.042100e+03
c447	211	311	nucleosome1	1.030900e+03
c447	2191	2281	nucleosome11	1.745500e+03
c447	2361	2451	nucleosome12	1.684600e+03
c447	2541	2621	nucleosome13	1.595000e+02
c447	2691	2791	nucleosome14	1.368300e+03
c447	3101	3191	nucleosome15	8.234000e+02
c447	3261	3351	nucleosome16	8.413000e+02
c447	3561	3651	nucleosome17	5.484000e+02
c447	3741	3831	nucleosome18	5.320000e+02
c447	3921	4001	nucleosome19	5.682000e+02
c447	4221	4311	nucleosome20	5.816000e+02
c447	4551	4631	nucleosome21	6.194000e+02
c447	4821	4901	nucleosome22	6.022000e+02
c447	5111	5211	nucleosome23	3.902000e+02
c447	561	651	nucleosome2	1.664400e+03
c447	741	821	nucleosome3	1.595000e+02
c447	901	981	nucleosome4	1.507200e+03
c448	1221	1311	nucleosome6	1.544000e+03
c448	1391	1481	nucleosome7	1.250200e+03
c448	1571	1651	nucleosome8	1.595000e+02
c448	1731	1821	nucleosome9	1.684600e+03
c448	1901	1991	nucleosome10	1.366400e+03
c448	2081	2161	nucleosome11	1.595000e+02
c448	211	291	nucleosome1	7.600000e+02
c448	2241	2321	nucleosome12	1.347000e+03
c448	2391	2471	nucleosome13	1.132100e+03
c448	2551	2631	nucleosome14	4.521000e+02
c448	2831	2931	nucleosome15	7.816000e+02
c448	2981	3131	nucleosome16	1.310800e+03
c448	3201	3351	nucleosome17	1.100600e+03
c448	3451	3561	nucleosome18	1.391000e+03
c448	3671	3791	nucleosome19	4.843000e+02
c448	371	461	nucleosome2	9.682000e+02
c448	3941	4041	nucleosome20	1.254000e+03
c448	4151	4251	nucleosome21	7.471000e+02
c448	4341	4431	nucleosome22	9.498000e+02
c448	4551	4691	nucleosome23	1.141200e+03
c448	4821	4951	nucleosome24	8.369000e+02
c448	5031	5121	nucleosome25	1.425200e+03
c448	531	611	nucleosome3	7.779000e+02
c448	5371	5481	nucleosome26	1.222300e+03
c448	5561	5651	nucleosome27	5.983000e+02
c448	5731	5821	nucleosome28	1.060700e+03
c448	6041	6141	nucleosome29	7.990000e+02
c448	6351	6431	nucleosome30	2.383000e+02
c448	6511	6601	nucleosome31	3.736000e+02
c448	6691	6771	nucleosome32	5.345000e+02
c448	6861	6941	nucleosome33	4.521000e+02
c448	701	781	nucleosome4	6.540000e+02
c448	7031	7121	nucleosome34	5.650000e+02
c448	7181	7271	nucleosome35	4.673000e+02
c448	7351	7451	nucleosome36	7.990000e+02
c448	7701	7801	nucleosome37	2.325000e+02
c448	861	981	nucleosome5	1.303200e+03
c449	1281	1371	nucleosome5	2.223500e+03
c449	1451	1531	nucleosome6	1.595000e+02
c449	1611	1691	nucleosome7	1.507200e+03
c449	1771	1851	nucleosome8	1.327200e+03
c449	1941	2021	nucleosome9	7.243000e+02
c449	2101	2201	nucleosome10	1.291900e+03
c449	2431	2611	nucleosome11	1.734300e+03
c449	2691	2781	nucleosome12	1.386000e+03
c449	2871	2971	nucleosome13	1.464900e+03
c449	3051	3141	nucleosome14	9.134000e+02
c449	3221	3311	nucleosome15	9.498000e+02
c449	3401	3511	nucleosome16	2.019100e+03
c449	341	421	nucleosome2	4.847000e+02
c449	3601	3701	nucleosome17	7.471000e+02
c449	3791	3881	nucleosome18	1.060700e+03
c449	3971	4061	nucleosome19	1.250200e+03
c449	4231	4311	nucleosome20	1.112900e+03
c449	4521	4631	nucleosome21	1.296800e+03
c449	4721	4811	nucleosome22	1.211900e+03
c449	501	581	nucleosome3	8.322000e+02
c449	5021	5101	nucleosome23	9.241000e+02
c449	5181	5261	nucleosome24	1.287800e+03
c449	5341	5421	nucleosome25	1.132100e+03
c449	5621	5721	nucleosome26	1.216300e+03
c449	5841	5931	nucleosome27	9.134000e+02
c449	6021	6101	nucleosome28	9.427000e+02
c449	6191	6271	nucleosome29	7.779000e+02
c449	6361	6441	nucleosome30	1.595000e+02
c449	6511	6591	nucleosome31	1.595000e+02
c449	6671	6761	nucleosome32	7.353000e+02
c449	6881	6991	nucleosome33	8.110000e+02
c449	7161	7381	nucleosome34	1.896900e+03
c449	811	911	nucleosome4	1.503900e+03
c449	81	201	nucleosome1	9.964000e+02
c450	1031	1111	nucleosome5	1.229000e+03
c450	1191	1271	nucleosome6	1.151300e+03
c450	1381	1491	nucleosome7	5.620000e+02
c450	1611	1701	nucleosome8	5.983000e+02
c450	1771	1891	nucleosome9	1.509100e+03
c450	1971	2051	nucleosome10	7.243000e+02
c450	201	291	nucleosome1	1.269400e+03
c450	2131	2241	nucleosome11	9.504000e+02
c450	2331	2441	nucleosome12	1.240800e+03
c450	2541	2641	nucleosome13	8.515000e+02
c450	2671	2791	nucleosome14	8.067000e+02
c450	3011	3141	nucleosome15	1.384100e+03
c450	3321	3401	nucleosome16	5.513000e+02
c450	3531	3621	nucleosome17	7.005000e+02
c450	371	451	nucleosome2	8.140000e+02
c450	3821	3911	nucleosome18	7.005000e+02
c450	3981	4061	nucleosome19	6.022000e+02
c450	4161	4241	nucleosome20	6.367000e+02
c450	4441	4541	nucleosome21	8.165000e+02
c450	4611	4691	nucleosome22	5.345000e+02
c450	4771	4851	nucleosome23	7.959000e+02
c450	5211	5291	nucleosome24	4.683000e+02
c450	5391	5471	nucleosome25	1.229000e+03
c450	541	641	nucleosome3	1.701200e+03
c450	5551	5641	nucleosome26	1.484400e+03
c450	5811	5911	nucleosome27	4.207000e+02
c450	6021	6111	nucleosome28	1.192800e+03
c450	6281	6471	nucleosome29	1.169200e+03
c450	6721	6811	nucleosome30	5.157000e+02
c450	6891	6971	nucleosome31	3.265000e+02
c450	7051	7131	nucleosome32	1.316000e+02
c450	7291	7371	nucleosome33	8.460000e+01
c450	871	951	nucleosome4	1.112900e+03
c451	1121	1201	nucleosome5	1.595000e+02
c451	121	251	nucleosome1	1.347300e+03
c451	1301	1381	nucleosome6	5.345000e+02
c451	1591	1681	nucleosome7	2.266000e+03
c451	1761	1841	nucleosome8	1.327200e+03
c451	1931	2011	nucleosome9	6.194000e+02
c451	2091	2181	nucleosome10	4.833000e+02
c451	2251	2341	nucleosome11	8.953000e+02
c451	2691	2781	nucleosome12	1.583900e+03
c451	3001	3091	nucleosome13	6.490000e+02
c451	3151	3231	nucleosome14	7.600000e+02
c451	3321	3401	nucleosome15	1.595000e+02
c451	3481	3581	nucleosome16	7.643000e+02
c451	3731	3831	nucleosome17	7.643000e+02
c451	3951	4051	nucleosome18	9.584000e+02
c451	4121	4211	nucleosome19	1.042100e+03
c451	4281	4361	nucleosome20	1.595000e+02
c451	441	531	nucleosome2	1.231000e+03
c451	4451	4541	nucleosome21	1.060700e+03
c451	4911	5011	nucleosome22	1.235100e+03
c451	5231	5321	nucleosome23	1.327500e+03
c451	5421	5531	nucleosome24	1.621800e+03
c451	5801	5901	nucleosome25	1.701200e+03
c451	5991	6071	nucleosome26	8.322000e+02
c451	6151	6231	nucleosome27	8.140000e+02
c451	6301	6381	nucleosome28	8.140000e+02
c451	6461	6541	nucleosome29	1.017700e+03
c451	6631	6711	nucleosome30	1.595000e+02
c451	6781	6891	nucleosome31	1.429100e+03
c451	7041	7141	nucleosome32	1.701200e+03
c451	7221	7311	nucleosome33	1.308100e+03
c451	7391	7481	nucleosome34	1.725100e+03
c451	741	831	nucleosome3	1.173800e+03
c451	7561	7651	nucleosome35	2.139000e+03
c451	7731	7821	nucleosome36	1.117000e+03
c451	961	1041	nucleosome4	5.513000e+02
c452	1111	1191	nucleosome5	1.151300e+03
c452	1271	1361	nucleosome6	2.351300e+03
c452	1551	1641	nucleosome7	2.351300e+03
c452	1731	1811	nucleosome8	8.322000e+02
c452	1891	1971	nucleosome9	1.595000e+02
c452	2061	2151	nucleosome10	1.405600e+03
c452	2231	2311	nucleosome11	1.466900e+03
c452	2531	2611	nucleosome12	1.595000e+02
c452	2701	2801	nucleosome13	1.464900e+03
c452	3131	3281	nucleosome14	1.545900e+03
c452	3361	3491	nucleosome15	5.467000e+02
c452	3621	3731	nucleosome16	8.802000e+02
c452	371	471	nucleosome2	8.692000e+02
c452	3931	4061	nucleosome17	1.608300e+03
c452	4151	4251	nucleosome18	8.515000e+02
c452	4321	4421	nucleosome19	7.816000e+02
c452	4511	4601	nucleosome20	1.023500e+03
c452	4701	4821	nucleosome21	1.955900e+03
c452	5081	5171	nucleosome22	1.684600e+03
c452	5271	5351	nucleosome23	5.012000e+02
c452	5441	5531	nucleosome24	2.202400e+03
c452	5661	5751	nucleosome25	1.664400e+03
c452	5831	5911	nucleosome26	1.112900e+03
c452	5981	6061	nucleosome27	1.347000e+03
c452	6431	6521	nucleosome28	1.847700e+03
c452	6611	6711	nucleosome29	2.613000e+03
c452	6871	6951	nucleosome30	9.801000e+02
c452	7041	7131	nucleosome31	2.480100e+03
c452	7201	7281	nucleosome32	1.608800e+03
c452	721	801	nucleosome3	6.540000e+02
c452	7371	7461	nucleosome33	1.098200e+03
c452	7691	7771	nucleosome34	1.595000e+02
c452	7851	7931	nucleosome35	6.367000e+02
c452	81	301	nucleosome1	1.843500e+03
c452	851	941	nucleosome4	7.703000e+02
c453	1011	1091	nucleosome5	5.851000e+02
c453	1181	1261	nucleosome6	1.595000e+02
c453	141	231	nucleosome1	1.023500e+03
c453	1491	1571	nucleosome7	1.608800e+03
c453	1651	1731	nucleosome8	1.017700e+03
c453	1801	1881	nucleosome9	1.466900e+03
c453	1961	2061	nucleosome10	2.400200e+03
c453	2241	2331	nucleosome11	1.992500e+03
c453	2491	2581	nucleosome12	1.023500e+03
c453	2671	2761	nucleosome13	1.288700e+03
c453	2841	2921	nucleosome14	8.871000e+02
c453	2991	3081	nucleosome15	8.772000e+02
c453	331	431	nucleosome2	4.516000e+02
c453	3321	3411	nucleosome16	1.308100e+03
c453	3641	3731	nucleosome17	1.484400e+03
c453	3811	3891	nucleosome18	9.241000e+02
c453	4011	4091	nucleosome19	7.421000e+02
c453	4171	4261	nucleosome20	1.288700e+03
c453	4341	4441	nucleosome21	1.661400e+03
c453	4651	4741	nucleosome22	1.386000e+03
c453	4831	4921	nucleosome23	1.583900e+03
c453	5141	5231	nucleosome24	1.173800e+03
c453	541	631	nucleosome3	1.023500e+03
c453	5461	5551	nucleosome25	1.269400e+03
c453	5631	5721	nucleosome26	1.524100e+03
c453	5791	5891	nucleosome27	1.582300e+03
c453	6141	6231	nucleosome28	1.098200e+03
c453	6311	6401	nucleosome29	9.498000e+02
c453	6481	6571	nucleosome30	9.498000e+02
c453	6661	6751	nucleosome31	1.484400e+03
c453	7011	7121	nucleosome32	1.739400e+03
c453	7371	7461	nucleosome33	7.879000e+02
c453	7541	7651	nucleosome34	1.878400e+03
c453	7751	7851	nucleosome35	2.045700e+03
c453	7981	8061	nucleosome36	2.004500e+03
c453	8141	8231	nucleosome37	1.079400e+03
c453	8311	8391	nucleosome38	8.322000e+02
c453	861	941	nucleosome4	9.427000e+02
c454	1181	1271	nucleosome5	1.079400e+03
c454	1341	1421	nucleosome6	9.801000e+02
c454	141	231	nucleosome1	8.592000e+02
c454	1471	1611	nucleosome7	1.211800e+03
c454	1721	1811	nucleosome8	1.269400e+03
c454	1891	1971	nucleosome9	6.540000e+02
c454	2201	2291	nucleosome10	1.173800e+03
c454	2451	2551	nucleosome11	1.049200e+03
c454	2621	2721	nucleosome12	6.122000e+02
c454	301	391	nucleosome2	1.583900e+03
c454	3091	3181	nucleosome13	5.816000e+02
c454	3281	3371	nucleosome14	8.953000e+02
c454	3521	3751	nucleosome15	1.307800e+03
c454	3891	3991	nucleosome16	1.882200e+03
c454	4091	4181	nucleosome17	1.042100e+03
c454	4261	4351	nucleosome18	1.154800e+03
c454	4421	4511	nucleosome19	1.060700e+03
c454	4591	4701	nucleosome20	1.093900e+03
c454	4841	4931	nucleosome21	1.951000e+03
c454	5021	5101	nucleosome22	1.595000e+02
c454	5181	5281	nucleosome23	1.330000e+03
c454	541	631	nucleosome3	2.160100e+03
c454	5511	5601	nucleosome24	1.405600e+03
c454	5801	5891	nucleosome25	5.320000e+02
c454	5971	6061	nucleosome26	1.464600e+03
c454	6291	6371	nucleosome27	1.327200e+03
c454	6461	6551	nucleosome28	1.060700e+03
c454	6621	6711	nucleosome29	1.544000e+03
c454	6871	6961	nucleosome30	2.895200e+03
c454	7051	7131	nucleosome31	7.779000e+02
c454	7341	7461	nucleosome32	5.775000e+02
c454	821	931	nucleosome4	9.682000e+02
c455	1271	1351	nucleosome5	7.600000e+02
c455	1471	1571	nucleosome6	1.178800e+03
c455	1861	2011	nucleosome7	1.472800e+03
c455	2081	2171	nucleosome8	5.157000e+02
c455	21	211	nucleosome1	1.053500e+03
c455	2271	2381	nucleosome9	7.260000e+02
c455	2541	2641	nucleosome10	7.471000e+02
c455	2831	2931	nucleosome11	9.405000e+02
c455	2951	3041	nucleosome12	3.889000e+02
c455	3321	3401	nucleosome13	6.890000e+02
c455	3501	3591	nucleosome14	1.444900e+03
c455	3801	3891	nucleosome15	9.498000e+02
c455	4141	4231	nucleosome16	1.544000e+03
c455	4301	4381	nucleosome17	1.595000e+02
c455	4471	4591	nucleosome18	1.120900e+03
c455	4801	4911	nucleosome19	9.504000e+02
c455	491	601	nucleosome2	1.166900e+03
c455	5071	5161	nucleosome20	1.971700e+03
c455	5511	5601	nucleosome21	1.211900e+03
c455	5731	5821	nucleosome22	1.042100e+03
c455	5891	5971	nucleosome23	9.056000e+02
c455	6041	6121	nucleosome24	1.595000e+02
c455	6191	6281	nucleosome25	1.117000e+03
c455	6371	6451	nucleosome26	9.427000e+02
c455	6691	6781	nucleosome27	6.833000e+02
c455	681	791	nucleosome3	9.152000e+02
c455	6971	7101	nucleosome28	1.292500e+03
c455	7181	7351	nucleosome29	1.526800e+03
c455	7441	7531	nucleosome30	1.005000e+03
c455	871	1061	nucleosome4	1.321300e+03
c456	1051	1141	nucleosome5	1.135900e+03
c456	1221	1421	nucleosome6	3.250000e+03
c456	1661	1791	nucleosome7	1.589400e+03
c456	1861	2071	nucleosome8	2.178600e+03
c456	191	281	nucleosome1	8.953000e+02
c456	2301	2401	nucleosome9	1.503900e+03
c456	2621	2741	nucleosome10	1.102900e+03
c456	2821	2901	nucleosome11	1.595000e+02
c456	2971	3051	nucleosome12	1.132100e+03
c456	3141	3231	nucleosome13	1.951000e+03
c456	3321	3411	nucleosome14	1.346900e+03
c456	3491	3641	nucleosome15	2.074200e+03
c456	3741	3841	nucleosome16	2.066300e+03
c456	381	481	nucleosome2	1.621800e+03
c456	3931	4011	nucleosome17	5.012000e+02
c456	4091	4171	nucleosome18	1.248500e+03
c456	4241	4331	nucleosome19	1.745500e+03
c456	4431	4521	nucleosome20	1.327500e+03
c456	4591	4671	nucleosome21	9.801000e+02
c456	4761	4851	nucleosome22	1.192800e+03
c456	4931	5041	nucleosome23	8.110000e+02
c456	5141	5261	nucleosome24	1.229600e+03
c456	5481	5561	nucleosome25	1.670300e+03
c456	5641	5731	nucleosome26	2.851000e+03
c456	5821	5911	nucleosome27	9.498000e+02
c456	6101	6191	nucleosome28	1.644200e+03
c456	611	711	nucleosome3	1.503900e+03
c456	6281	6361	nucleosome29	9.427000e+02
c456	6441	6531	nucleosome30	9.134000e+02
c456	6601	6701	nucleosome31	1.641600e+03
c456	761	851	nucleosome4	1.308100e+03
c457	101	201	nucleosome1	1.349100e+03
c457	1151	1241	nucleosome6	1.192800e+03
c457	1321	1411	nucleosome7	1.484400e+03
c457	1511	1591	nucleosome8	1.595000e+02
c457	1811	1911	nucleosome9	1.963700e+03
c457	2021	2111	nucleosome10	1.624100e+03
c457	2191	2271	nucleosome11	6.890000e+02
c457	2351	2451	nucleosome12	7.643000e+02
c457	2541	2631	nucleosome13	3.433000e+02
c457	2851	2961	nucleosome14	2.915000e+02
c457	291	381	nucleosome2	7.178000e+02
c457	3051	3131	nucleosome15	1.595000e+02
c457	3511	3601	nucleosome16	1.563900e+03
c457	3691	3781	nucleosome17	4.994000e+02
c457	3931	4021	nucleosome18	1.250200e+03
c457	4131	4211	nucleosome19	4.359000e+02
c457	4291	4371	nucleosome20	9.801000e+02
c457	4471	4571	nucleosome21	3.752000e+02
c457	461	671	nucleosome3	1.941300e+03
c457	4771	4871	nucleosome22	5.630000e+02
c457	5221	5301	nucleosome23	1.595000e+02
c457	5391	5501	nucleosome24	1.410000e+03
c457	5571	5671	nucleosome25	9.225000e+02
c457	5771	5861	nucleosome26	3.736000e+02
c457	6141	6231	nucleosome27	7.178000e+02
c457	6301	6391	nucleosome28	7.703000e+02
c457	6471	6571	nucleosome29	1.523400e+03
c457	6781	6861	nucleosome30	4.199000e+02
c457	6941	7031	nucleosome31	7.703000e+02
c457	7251	7341	nucleosome32	7.879000e+02
c457	781	871	nucleosome4	1.135900e+03
c457	961	1071	nucleosome5	1.353200e+03
c458	10121	10221	nucleosome48	6.454000e+02
c458	10451	10541	nucleosome49	1.308100e+03
c458	1121	1221	nucleosome6	1.104400e+03
c458	1441	1531	nucleosome7	1.042100e+03
c458	1631	1721	nucleosome8	1.624100e+03
c458	1911	2001	nucleosome9	1.868300e+03
c458	211	321	nucleosome1	2.141100e+03
c458	2241	2321	nucleosome10	8.871000e+02
c458	2381	2471	nucleosome11	1.060700e+03
c458	2711	2801	nucleosome12	8.413000e+02
c458	2881	2991	nucleosome13	6.926000e+02
c458	3241	3381	nucleosome14	1.557400e+03
c458	3491	3571	nucleosome15	7.779000e+02
c458	3631	3711	nucleosome16	9.614000e+02
c458	3801	3911	nucleosome17	4.988000e+02
c458	401	491	nucleosome2	1.386000e+03
c458	4021	4121	nucleosome18	1.330000e+03
c458	4211	4291	nucleosome19	3.571000e+02
c458	4371	4461	nucleosome20	1.173800e+03
c458	4571	4661	nucleosome21	7.178000e+02
c458	4861	5001	nucleosome22	1.428300e+03
c458	5071	5161	nucleosome23	1.366400e+03
c458	5231	5311	nucleosome24	8.871000e+02
c458	5491	5581	nucleosome25	1.211900e+03
c458	5671	5751	nucleosome26	1.036600e+03
c458	571	661	nucleosome3	1.405600e+03
c458	5831	5921	nucleosome27	9.316000e+02
c458	6151	6241	nucleosome28	1.098200e+03
c458	6321	6401	nucleosome29	1.017700e+03
c458	6481	6571	nucleosome30	1.425200e+03
c458	6651	6741	nucleosome31	1.484400e+03
c458	6811	6891	nucleosome32	7.243000e+02
c458	7141	7231	nucleosome33	1.079400e+03
c458	7391	7471	nucleosome34	1.595000e+02
c458	751	831	nucleosome4	8.140000e+02
c458	7571	7671	nucleosome35	1.902600e+03
c458	7861	7951	nucleosome36	1.042100e+03
c458	8051	8131	nucleosome37	6.715000e+02
c458	8211	8301	nucleosome38	4.673000e+02
c458	8381	8461	nucleosome39	6.890000e+02
c458	8531	8621	nucleosome40	4.833000e+02
c458	8711	8791	nucleosome41	2.526000e+02
c458	8881	8961	nucleosome42	5.513000e+02
c458	9101	9191	nucleosome43	3.736000e+02
c458	911	1001	nucleosome5	1.504200e+03
c458	9401	9481	nucleosome44	2.383000e+02
c458	9571	9661	nucleosome45	6.320000e+02
c458	9751	9851	nucleosome46	8.869000e+02
c458	9941	10031	nucleosome47	7.879000e+02
c459	10071	10161	nucleosome51	1.192800e+03
c459	10231	10321	nucleosome52	1.211900e+03
c459	1061	1141	nucleosome6	1.595000e+02
c459	1231	1311	nucleosome7	7.421000e+02
c459	1401	1481	nucleosome8	1.209500e+03
c459	1561	1651	nucleosome9	1.269400e+03
c459	161	251	nucleosome1	6.320000e+02
c459	1861	1941	nucleosome10	1.017700e+03
c459	2151	2251	nucleosome11	9.946000e+02
c459	2341	2431	nucleosome12	1.604000e+03
c459	2521	2611	nucleosome13	1.951000e+03
c459	2681	2771	nucleosome14	1.231000e+03
c459	2941	3031	nucleosome15	1.992500e+03
c459	3121	3201	nucleosome16	1.899000e+03
c459	3271	3351	nucleosome17	1.690900e+03
c459	331	411	nucleosome2	6.367000e+02
c459	3431	3511	nucleosome18	8.140000e+02
c459	3591	3671	nucleosome19	1.209500e+03
c459	3751	3851	nucleosome20	2.506200e+03
c459	4021	4121	nucleosome21	1.701200e+03
c459	4211	4301	nucleosome22	9.682000e+02
c459	4421	4511	nucleosome23	1.269400e+03
c459	4591	4691	nucleosome24	6.288000e+02
c459	4781	4861	nucleosome25	7.600000e+02
c459	491	571	nucleosome3	1.036600e+03
c459	4931	5011	nucleosome26	1.151300e+03
c459	5101	5191	nucleosome27	1.544000e+03
c459	5441	5551	nucleosome28	1.057700e+03
c459	5711	5821	nucleosome29	1.621800e+03
c459	5981	6071	nucleosome30	9.134000e+02
c459	6121	6201	nucleosome31	5.513000e+02
c459	6301	6391	nucleosome32	2.560000e+02
c459	6511	6601	nucleosome33	2.785000e+03
c459	651	741	nucleosome4	2.034200e+03
c459	6681	6771	nucleosome34	2.287300e+03
c459	6841	6931	nucleosome35	9.316000e+02
c459	7061	7151	nucleosome36	1.346900e+03
c459	7241	7321	nucleosome37	1.487000e+03
c459	7401	7481	nucleosome38	1.595000e+02
c459	7561	7651	nucleosome39	8.772000e+02
c459	7871	7961	nucleosome40	5.157000e+02
c459	8041	8121	nucleosome41	6.022000e+02
c459	8331	8411	nucleosome42	4.521000e+02
c459	8641	8721	nucleosome43	8.322000e+02
c459	8791	8891	nucleosome44	1.349100e+03
c459	881	981	nucleosome5	8.692000e+02
c459	8971	9061	nucleosome45	8.772000e+02
c459	9141	9221	nucleosome46	3.571000e+02
c459	9301	9391	nucleosome47	7.527000e+02
c459	9481	9571	nucleosome48	1.745500e+03
c459	9661	9751	nucleosome49	1.664400e+03
c459	9911	10001	nucleosome50	1.060700e+03
c460	1001	1091	nucleosome5	1.192800e+03
c460	111	191	nucleosome1	7.600000e+02
c460	1181	1291	nucleosome6	1.838500e+03
c460	1491	1571	nucleosome7	7.600000e+02
c460	1661	1751	nucleosome8	1.269400e+03
c460	1841	2041	nucleosome9	1.770300e+03
c460	2141	2221	nucleosome10	4.847000e+02
c460	2291	2371	nucleosome11	6.890000e+02
c460	2601	2691	nucleosome12	5.484000e+02
c460	271	361	nucleosome2	1.042100e+03
c460	2771	2851	nucleosome13	1.595000e+02
c460	2921	3011	nucleosome14	8.413000e+02
c460	3101	3181	nucleosome15	1.017700e+03
c460	3271	3361	nucleosome16	1.173800e+03
c460	3731	3831	nucleosome17	1.523400e+03
c460	4061	4141	nucleosome18	7.600000e+02
c460	4231	4321	nucleosome19	1.745500e+03
c460	451	541	nucleosome3	7.703000e+02
c460	4541	4631	nucleosome20	9.134000e+02
c460	4711	4791	nucleosome21	5.012000e+02
c460	5001	5091	nucleosome22	6.320000e+02
c460	5291	5421	nucleosome23	1.202100e+03
c460	5581	5671	nucleosome24	7.353000e+02
c460	5741	5831	nucleosome25	4.994000e+02
c460	5981	6131	nucleosome26	1.135100e+03
c460	6231	6331	nucleosome27	1.235100e+03
c460	6471	6581	nucleosome28	2.202500e+03
c460	6891	6971	nucleosome29	5.178000e+02
c460	7071	7161	nucleosome30	8.413000e+02
c460	7251	7351	nucleosome31	1.523400e+03
c460	7431	7511	nucleosome32	8.871000e+02
c460	7591	7671	nucleosome33	1.595000e+02
c460	7751	7841	nucleosome34	8.234000e+02
c460	7911	7991	nucleosome35	6.194000e+02
c460	801	911	nucleosome4	2.682700e+03
c460	8071	8151	nucleosome36	1.595000e+02
c460	8241	8331	nucleosome37	1.544000e+03
c460	8521	8611	nucleosome38	1.909600e+03
c460	8681	8771	nucleosome39	1.644200e+03
c460	8851	8931	nucleosome40	7.421000e+02
c460	9161	9251	nucleosome41	2.160100e+03
c460	9331	9421	nucleosome42	1.524100e+03
c460	9501	9591	nucleosome43	1.346900e+03
c460	9791	9881	nucleosome44	9.316000e+02
c461	10091	10171	nucleosome45	6.715000e+02
c461	10251	10331	nucleosome46	5.851000e+02
c461	10421	10511	nucleosome47	6.661000e+02
c461	10591	10681	nucleosome48	1.192800e+03
c461	10751	10841	nucleosome49	1.192800e+03
c461	1201	1311	nucleosome5	1.719700e+03
c461	1551	1651	nucleosome6	1.272900e+03
c461	1881	1971	nucleosome7	8.953000e+02
c461	201	311	nucleosome2	1.057700e+03
c461	2041	2121	nucleosome8	7.421000e+02
c461	2211	2291	nucleosome9	1.209500e+03
c461	2391	2481	nucleosome10	1.725100e+03
c461	2651	2741	nucleosome11	2.545000e+03
c461	2961	3051	nucleosome12	1.386000e+03
c461	31	111	nucleosome1	5.178000e+02
c461	3221	3301	nucleosome13	9.614000e+02
c461	3391	3471	nucleosome14	1.347000e+03
c461	3561	3651	nucleosome15	1.624100e+03
c461	3721	3811	nucleosome16	1.624100e+03
c461	3891	3971	nucleosome17	7.243000e+02
c461	4031	4131	nucleosome18	7.816000e+02
c461	4531	4621	nucleosome19	9.316000e+02
c461	4871	4971	nucleosome20	8.869000e+02
c461	5041	5121	nucleosome21	4.359000e+02
c461	5211	5301	nucleosome22	4.833000e+02
c461	5401	5481	nucleosome23	9.241000e+02
c461	5561	5641	nucleosome24	4.359000e+02
c461	5731	5841	nucleosome25	1.429100e+03
c461	5961	6041	nucleosome26	4.199000e+02
c461	601	711	nucleosome3	1.660800e+03
c461	6121	6201	nucleosome27	4.521000e+02
c461	6301	6391	nucleosome28	1.079400e+03
c461	6621	6711	nucleosome29	7.005000e+02
c461	6781	6861	nucleosome30	5.682000e+02
c461	6941	7021	nucleosome31	6.715000e+02
c461	7091	7181	nucleosome32	7.353000e+02
c461	7261	7371	nucleosome33	7.429000e+02
c461	7451	7531	nucleosome34	7.959000e+02
c461	7591	7681	nucleosome35	1.211900e+03
c461	791	881	nucleosome4	1.117000e+03
c461	8091	8171	nucleosome36	6.890000e+02
c461	8381	8501	nucleosome37	1.031700e+03
c461	8581	8681	nucleosome38	9.225000e+02
c461	8851	8941	nucleosome39	8.592000e+02
c461	9061	9151	nucleosome40	9.134000e+02
c461	9211	9291	nucleosome41	8.688000e+02
c461	9541	9631	nucleosome42	1.060700e+03
c461	9731	9831	nucleosome43	1.406800e+03
c461	9921	10021	nucleosome44	8.340000e+02
c462	1121	1211	nucleosome6	2.437000e+03
c462	1291	1371	nucleosome7	1.229000e+03
c462	1451	1541	nucleosome8	1.847700e+03
c462	1781	1881	nucleosome9	1.641600e+03
c462	1971	2061	nucleosome10	8.953000e+02
c462	201	281	nucleosome1	5.851000e+02
c462	2311	2391	nucleosome11	9.056000e+02
c462	2481	2561	nucleosome12	1.595000e+02
c462	2641	2721	nucleosome13	1.595000e+02
c462	2801	2881	nucleosome14	6.022000e+02
c462	2951	3041	nucleosome15	7.527000e+02
c462	3281	3361	nucleosome16	1.595000e+02
c462	3441	3521	nucleosome17	1.268100e+03
c462	351	431	nucleosome2	5.682000e+02
c462	3711	3791	nucleosome18	1.347000e+03
c462	3871	3961	nucleosome19	1.327500e+03
c462	4041	4121	nucleosome20	6.194000e+02
c462	4191	4281	nucleosome21	1.098200e+03
c462	4351	4431	nucleosome22	1.229000e+03
c462	4531	4611	nucleosome23	1.190000e+03
c462	4701	4781	nucleosome24	1.466900e+03
c462	4991	5081	nucleosome25	9.682000e+02
c462	5171	5261	nucleosome26	1.444900e+03
c462	521	601	nucleosome3	1.248500e+03
c462	5501	5591	nucleosome27	1.386000e+03
c462	5821	5911	nucleosome28	1.444900e+03
c462	6141	6251	nucleosome29	9.152000e+02
c462	6321	6401	nucleosome30	8.140000e+02
c462	6681	6781	nucleosome31	1.445500e+03
c462	6831	6921	nucleosome32	1.425200e+03
c462	701	781	nucleosome4	1.595000e+02
c462	7071	7161	nucleosome33	8.953000e+02
c462	7291	7421	nucleosome34	1.722600e+03
c462	7531	7621	nucleosome35	8.413000e+02
c462	7711	7801	nucleosome36	1.250200e+03
c462	7881	7971	nucleosome37	9.316000e+02
c462	8071	8151	nucleosome38	1.595000e+02
c462	8241	8351	nucleosome39	1.680400e+03
c462	851	931	nucleosome5	6.367000e+02
c462	8571	8661	nucleosome40	1.060700e+03
c462	8741	8821	nucleosome41	6.540000e+02
c462	9181	9271	nucleosome42	1.386000e+03
c462	9391	9481	nucleosome43	1.386000e+03
c463	121	221	nucleosome1	8.165000e+02
c463	1451	1531	nucleosome6	5.851000e+02
c463	1601	1691	nucleosome7	8.234000e+02
c463	1771	1881	nucleosome8	7.429000e+02
c463	2011	2111	nucleosome9	6.122000e+02
c463	2191	2301	nucleosome10	6.430000e+02
c463	2521	2621	nucleosome11	8.692000e+02
c463	2841	2931	nucleosome12	9.866000e+02
c463	311	431	nucleosome2	7.563000e+02
c463	3221	3321	nucleosome13	1.160100e+03
c463	3501	3631	nucleosome14	1.608300e+03
c463	3781	3881	nucleosome15	1.330000e+03
c463	3981	4071	nucleosome16	7.879000e+02
c463	4301	4381	nucleosome17	6.715000e+02
c463	4471	4561	nucleosome18	9.498000e+02
c463	4791	4881	nucleosome19	5.816000e+02
c463	4971	5061	nucleosome20	8.413000e+02
c463	5141	5231	nucleosome21	8.772000e+02
c463	5381	5481	nucleosome22	9.225000e+02
c463	551	681	nucleosome3	9.215000e+02
c463	5551	5641	nucleosome23	6.151000e+02
c463	5741	5841	nucleosome24	1.104400e+03
c463	6001	6141	nucleosome25	7.199000e+02
c463	6231	6331	nucleosome26	1.049200e+03
c463	6561	6641	nucleosome27	7.421000e+02
c463	6721	6811	nucleosome28	1.098200e+03
c463	7221	7311	nucleosome29	9.866000e+02
c463	7381	7491	nucleosome30	1.410000e+03
c463	7631	7721	nucleosome31	7.005000e+02
c463	771	851	nucleosome4	1.595000e+02
c463	7951	8031	nucleosome32	5.851000e+02
c463	8091	8211	nucleosome33	8.067000e+02
c463	8301	8381	nucleosome34	4.847000e+02
c463	8451	8541	nucleosome35	7.879000e+02
c463	8621	8701	nucleosome36	6.540000e+02
c463	9101	9191	nucleosome37	7.005000e+02
c463	921	1001	nucleosome5	6.022000e+02
c464	101	201	nucleosome1	1.141500e+03
c464	10161	10261	nucleosome50	1.641600e+03
c464	10391	10501	nucleosome51	1.978700e+03
c464	10591	10691	nucleosome52	1.291900e+03
c464	1081	1171	nucleosome7	7.178000e+02
c464	1391	1471	nucleosome8	6.194000e+02
c464	1691	1801	nucleosome9	1.858400e+03
c464	1921	2031	nucleosome10	1.486400e+03
c464	2121	2211	nucleosome11	1.624100e+03
c464	2321	2551	nucleosome12	2.656500e+03
c464	2621	2711	nucleosome13	1.327500e+03
c464	281	371	nucleosome2	1.250200e+03
c464	2911	2991	nucleosome14	9.614000e+02
c464	3061	3151	nucleosome15	9.316000e+02
c464	3271	3371	nucleosome16	1.349100e+03
c464	3471	3571	nucleosome17	1.368300e+03
c464	3671	3761	nucleosome18	1.135900e+03
c464	3841	3941	nucleosome19	2.149000e+03
c464	4051	4141	nucleosome20	1.060700e+03
c464	4221	4321	nucleosome21	9.765000e+02
c464	4401	4501	nucleosome22	6.622000e+02
c464	441	521	nucleosome3	6.540000e+02
c464	4681	4761	nucleosome23	4.521000e+02
c464	4841	4941	nucleosome24	1.012700e+03
c464	5171	5251	nucleosome25	6.890000e+02
c464	5331	5431	nucleosome26	1.445500e+03
c464	5521	5601	nucleosome27	6.715000e+02
c464	5681	5771	nucleosome28	5.983000e+02
c464	5821	5901	nucleosome29	2.964000e+02
c464	591	671	nucleosome4	4.683000e+02
c464	6121	6211	nucleosome30	7.353000e+02
c464	6291	6371	nucleosome31	6.022000e+02
c464	6451	6531	nucleosome32	8.322000e+02
c464	6611	6691	nucleosome33	9.801000e+02
c464	6771	6851	nucleosome34	4.199000e+02
c464	6941	7021	nucleosome35	6.022000e+02
c464	7111	7201	nucleosome36	1.504200e+03
c464	7391	7471	nucleosome37	8.871000e+02
c464	741	821	nucleosome5	1.595000e+02
c464	7551	7641	nucleosome38	2.097000e+03
c464	7741	7821	nucleosome39	1.595000e+02
c464	8071	8161	nucleosome40	1.544000e+03
c464	8251	8331	nucleosome41	6.367000e+02
c464	8651	8731	nucleosome42	6.890000e+02
c464	891	991	nucleosome6	1.049200e+03
c464	8951	9061	nucleosome43	1.185300e+03
c464	9161	9241	nucleosome44	1.595000e+02
c464	9301	9381	nucleosome45	6.022000e+02
c464	9461	9541	nucleosome46	5.682000e+02
c464	9611	9691	nucleosome47	1.595000e+02
c464	9771	9861	nucleosome48	1.604000e+03
c464	9951	10051	nucleosome49	1.349100e+03
c465	101	181	nucleosome1	1.832000e+02
c465	1351	1441	nucleosome6	1.868300e+03
c465	1691	1781	nucleosome7	1.042100e+03
c465	1871	1961	nucleosome8	7.703000e+02
c465	2051	2141	nucleosome9	1.704800e+03
c465	221	301	nucleosome2	2.383000e+02
c465	2221	2301	nucleosome10	8.322000e+02
c465	2391	2511	nucleosome11	1.509100e+03
c465	2561	2641	nucleosome12	1.017700e+03
c465	2721	2811	nucleosome13	9.682000e+02
c465	2911	3001	nucleosome14	7.005000e+02
c465	3091	3191	nucleosome15	1.086000e+03
c465	3381	3501	nucleosome16	8.748000e+02
c465	3761	3851	nucleosome17	8.953000e+02
c465	381	471	nucleosome3	1.749000e+02
c465	3941	4101	nucleosome18	1.499600e+03
c465	4221	4301	nucleosome19	8.688000e+02
c465	4511	4611	nucleosome20	1.086000e+03
c465	4701	4801	nucleosome21	9.946000e+02
c465	5011	5091	nucleosome22	5.345000e+02
c465	5331	5411	nucleosome23	9.241000e+02
c465	5491	5571	nucleosome24	1.327200e+03
c465	561	671	nucleosome4	4.525000e+02
c465	5661	5741	nucleosome25	8.688000e+02
c465	5821	5911	nucleosome26	1.664400e+03
c465	6001	6081	nucleosome27	1.595000e+02
c465	6161	6251	nucleosome28	1.544000e+03
c465	6441	6531	nucleosome29	1.464600e+03
c465	6611	6701	nucleosome30	1.464600e+03
c465	6781	6861	nucleosome31	1.595000e+02
c465	6941	7041	nucleosome32	1.012700e+03
c465	7241	7331	nucleosome33	7.879000e+02
c465	7421	7501	nucleosome34	5.178000e+02
c465	7701	7791	nucleosome35	3.889000e+02
c465	7881	7981	nucleosome36	5.146000e+02
c465	8061	8141	nucleosome37	5.345000e+02
c465	8201	8291	nucleosome38	5.320000e+02
c465	8671	8771	nucleosome39	5.468000e+02
c465	881	971	nucleosome5	5.650000e+02
c466	10031	10171	nucleosome39	1.501800e+03
c466	1011	1131	nucleosome4	3.514000e+02
c466	10261	10381	nucleosome40	1.303200e+03
c466	10651	10781	nucleosome41	2.434700e+03
c466	10871	11011	nucleosome42	2.270100e+03
c466	1511	1611	nucleosome5	7.643000e+02
c466	1701	1791	nucleosome6	4.673000e+02
c466	1971	2071	nucleosome7	5.793000e+02
c466	2151	2241	nucleosome8	1.173800e+03
c466	241	361	nucleosome1	5.030000e+01
c466	2481	2581	nucleosome9	1.197500e+03
c466	2651	2741	nucleosome10	9.316000e+02
c466	2831	2921	nucleosome11	7.703000e+02
c466	2991	3071	nucleosome12	5.345000e+02
c466	3141	3231	nucleosome13	4.199000e+02
c466	3451	3561	nucleosome14	5.302000e+02
c466	3731	3831	nucleosome15	4.829000e+02
c466	3981	4071	nucleosome16	7.005000e+02
c466	4281	4361	nucleosome17	6.022000e+02
c466	4591	4681	nucleosome18	1.250200e+03
c466	4771	4861	nucleosome19	8.592000e+02
c466	4961	5071	nucleosome20	7.938000e+02
c466	5171	5281	nucleosome21	1.878400e+03
c466	5371	5451	nucleosome22	9.056000e+02
c466	5531	5611	nucleosome23	1.229000e+03
c466	581	751	nucleosome2	4.818000e+02
c466	5851	5951	nucleosome24	1.445500e+03
c466	6481	6561	nucleosome25	1.595000e+02
c466	6661	6771	nucleosome26	1.467300e+03
c466	7001	7081	nucleosome27	7.600000e+02
c466	7281	7481	nucleosome28	2.472700e+03
c466	7561	7641	nucleosome29	8.140000e+02
c466	7711	7791	nucleosome30	7.600000e+02
c466	7901	7991	nucleosome31	1.117000e+03
c466	8121	8261	nucleosome32	2.014500e+03
c466	8371	8471	nucleosome33	1.012700e+03
c466	851	941	nucleosome3	3.136000e+02
c466	8571	8671	nucleosome34	1.049200e+03
c466	8911	9071	nucleosome35	2.230900e+03
c466	9281	9381	nucleosome36	1.122900e+03
c466	9471	9621	nucleosome37	1.920500e+03
c466	9881	9961	nucleosome38	1.595000e+02
c467	10121	10211	nucleosome48	4.043000e+02
c467	10291	10371	nucleosome49	9.801000e+02
c467	10531	10641	nucleosome50	1.315600e+03
c467	10741	10861	nucleosome51	7.066000e+02
c467	10941	11121	nucleosome52	1.448300e+03
c467	11201	11291	nucleosome53	8.056000e+02
c467	11371	11451	nucleosome54	1.307500e+03
c467	11541	11631	nucleosome55	2.181200e+03
c467	11721	11801	nucleosome56	5.851000e+02
c467	1211	1301	nucleosome7	1.117000e+03
c467	121	211	nucleosome1	1.192800e+03
c467	1381	1461	nucleosome8	1.170700e+03
c467	1541	1641	nucleosome9	1.523400e+03
c467	1721	1801	nucleosome10	1.595000e+02
c467	2021	2101	nucleosome11	7.959000e+02
c467	2171	2271	nucleosome12	1.484400e+03
c467	2441	2531	nucleosome13	1.079400e+03
c467	2901	3001	nucleosome14	4.516000e+02
c467	311	401	nucleosome2	1.725100e+03
c467	3201	3301	nucleosome15	1.254000e+03
c467	3501	3591	nucleosome16	8.772000e+02
c467	3691	3771	nucleosome17	1.190000e+03
c467	3851	3941	nucleosome18	1.868300e+03
c467	4131	4231	nucleosome19	2.232200e+03
c467	4331	4421	nucleosome20	2.146000e+02
c467	4511	4591	nucleosome21	3.417000e+02
c467	4681	4771	nucleosome22	9.866000e+02
c467	4831	4921	nucleosome23	1.154800e+03
c467	491	571	nucleosome3	1.595000e+02
c467	5011	5091	nucleosome24	8.140000e+02
c467	5171	5251	nucleosome25	1.507200e+03
c467	5451	5541	nucleosome26	2.223500e+03
c467	5621	5701	nucleosome27	1.446800e+03
c467	5761	5861	nucleosome28	1.902600e+03
c467	6111	6201	nucleosome29	1.847700e+03
c467	6281	6361	nucleosome30	7.959000e+02
c467	641	721	nucleosome4	6.715000e+02
c467	6471	6551	nucleosome31	5.345000e+02
c467	6611	6711	nucleosome32	9.047000e+02
c467	6791	6881	nucleosome33	8.056000e+02
c467	7051	7151	nucleosome34	1.641600e+03
c467	7381	7461	nucleosome35	8.871000e+02
c467	7531	7611	nucleosome36	7.243000e+02
c467	7741	7841	nucleosome37	2.025100e+03
c467	8071	8181	nucleosome38	1.296800e+03
c467	811	891	nucleosome5	6.540000e+02
c467	8261	8341	nucleosome39	1.017700e+03
c467	8401	8481	nucleosome40	1.036600e+03
c467	8561	8651	nucleosome41	9.316000e+02
c467	8751	8871	nucleosome42	1.247900e+03
c467	9081	9211	nucleosome43	1.665300e+03
c467	9441	9531	nucleosome44	1.211900e+03
c467	951	1031	nucleosome6	8.688000e+02
c467	9611	9691	nucleosome45	1.466900e+03
c467	9771	9861	nucleosome46	1.346900e+03
c467	9951	10031	nucleosome47	2.817000e+02
c468	10181	10271	nucleosome49	1.250200e+03
c468	10381	10461	nucleosome50	1.075000e+02
c468	10541	10631	nucleosome51	3.136000e+02
c468	10711	10791	nucleosome52	2.817000e+02
c468	10881	10961	nucleosome53	1.699000e+02
c468	11041	11281	nucleosome54	8.508000e+02
c468	1261	1371	nucleosome6	7.938000e+02
c468	1471	1571	nucleosome7	1.235100e+03
c468	1901	2011	nucleosome8	2.141100e+03
c468	201	291	nucleosome1	8.056000e+02
c468	2231	2331	nucleosome9	1.681300e+03
c468	2411	2501	nucleosome10	2.055100e+03
c468	2591	2681	nucleosome11	2.351300e+03
c468	2771	2851	nucleosome12	1.132100e+03
c468	2941	3021	nucleosome13	1.649800e+03
c468	3101	3181	nucleosome14	1.595000e+02
c468	3271	3351	nucleosome15	1.248500e+03
c468	3501	3591	nucleosome16	1.042100e+03
c468	3681	3761	nucleosome17	1.595000e+02
c468	381	461	nucleosome2	8.322000e+02
c468	3841	3931	nucleosome18	1.135900e+03
c468	4041	4131	nucleosome19	7.527000e+02
c468	4201	4281	nucleosome20	8.871000e+02
c468	4361	4461	nucleosome21	1.049200e+03
c468	4621	4731	nucleosome22	1.185300e+03
c468	5021	5121	nucleosome23	1.464900e+03
c468	5191	5271	nucleosome24	1.132100e+03
c468	531	631	nucleosome3	1.272900e+03
c468	5441	5531	nucleosome25	1.231000e+03
c468	5681	5791	nucleosome26	1.448100e+03
[truncated: 45,778 more rows]
